# Supplementary material for: Gene Expression Profiling of Human Vaginal Cells In Vitro Discriminates Compounds with Pro-Inflammatory and Mucosa-Altering Properties: Novel Biomarkers for Preclinical Testing of HIV Microbicide Candidates
Source: PLoS One. 2015 Jun 8;10(6):e0128557. doi: 10.1371/journal.pone.0128557 (PMC4459878; doi:10.1371/journal.pone.0128557)
Supplement: S2 Table — (XLSX) [file pone.0128557.s002.xlsx]

## Sheet: TNF-a
Supplementary Table 2
Probesets significantly deregulated in VK-2 cells by TNF-alpha
Probe Set ID	TNF-α/GM fold change	Gene Symbol	Gene Title	Representative Public ID	UniGene ID
AFFX-HUMISGF3A/M97935_MB_at	2.16091	STAT1	signal transducer and activator of transcription 1, 91kDa	AFFX-HUMISGF3A/M97935_MB	Hs.715518
1405_i_at	2.5435	CCL5	chemokine (C-C motif) ligand 5	M21121	Hs.514821
201502_s_at	3.07174	NFKBIA	nuclear factor of kappa light polypeptide gene enhancer in B-cells inhibitor, alpha	AI078167	Hs.81328
202086_at	4.24706	MX1	myxovirus (influenza virus) resistance 1, interferon-inducible protein p78 (mouse)	NM_002462	Hs.517307
202269_x_at	3.45906	GBP1	guanylate binding protein 1, interferon-inducible, 67kDa	BC002666	Hs.62661
202270_at	4.09658	GBP1	guanylate binding protein 1, interferon-inducible, 67kDa	NM_002053	Hs.62661
202307_s_at	2.75706	TAP1	transporter 1, ATP-binding cassette, sub-family B (MDR/TAP)	NM_000593	Hs.352018
202411_at	3.09168	IFI27	interferon, alpha-inducible protein 27	NM_005532	Hs.532634
202430_s_at	2.01675	PLSCR1	phospholipid scramblase 1	NM_021105	Hs.130759
202446_s_at	2.02031	PLSCR1	phospholipid scramblase 1	AI825926	Hs.130759
202637_s_at	2.48549	ICAM1	intercellular adhesion molecule 1	AI608725	Hs.643447
202638_s_at	3.13459	ICAM1	intercellular adhesion molecule 1	NM_000201	Hs.643447
202643_s_at	10.3927	TNFAIP3	tumor necrosis factor, alpha-induced protein 3	AI738896	Hs.211600
202644_s_at	7.20466	TNFAIP3	tumor necrosis factor, alpha-induced protein 3	NM_006290	Hs.211600
202687_s_at	2.66602	TNFSF10	tumor necrosis factor (ligand) superfamily, member 10	U57059	Hs.478275
202688_at	3.48186	TNFSF10	tumor necrosis factor (ligand) superfamily, member 10	NM_003810	Hs.478275
202833_s_at	2.50154	SERPINA1	serpin peptidase inhibitor, clade A (alpha-1 antiproteinase, antitrypsin), member 1	NM_000295	Hs.525557
202859_x_at	8.75726	IL8	interleukin 8	NM_000584	Hs.624
202869_at	4.00462	OAS1	2',5'-oligoadenylate synthetase 1, 40/46kDa	NM_016816	Hs.524760
203045_at	2.46498	NINJ1	ninjurin 1	NM_004148	Hs.494457
203153_at	3.48184	IFIT1	interferon-induced protein with tetratricopeptide repeats 1	NM_001548	Hs.20315
203275_at	2.09492	IRF2	interferon regulatory factor 2	NM_002199	Hs.654566
203453_at	-2.00751	SCNN1A	sodium channel, nonvoltage-gated 1 alpha	NM_001038	Hs.591047
203535_at	2.33678	S100A9	S100 calcium binding protein A9	NM_002965	Hs.112405
203691_at	2.78942	PI3	peptidase inhibitor 3, skin-derived	NM_002638	Hs.112341
203828_s_at	2.0792	IL32	interleukin 32	NM_004221	Hs.943
203882_at	2.06658	IRF9	interferon regulatory factor 9	NM_006084	Hs.1706
203936_s_at	7.69265	MMP9	matrix metallopeptidase 9 (gelatinase B, 92kDa gelatinase, 92kDa type IV collagenase)	NM_004994	Hs.297413
204224_s_at	3.15975	GCH1	GTP cyclohydrolase 1	NM_000161	Hs.86724
204284_at	2.55142	PPP1R3C	protein phosphatase 1, regulatory (inhibitor) subunit 3C	N26005	Hs.303090
204415_at	2.22574	IFI6	interferon, alpha-inducible protein 6	NM_022873	Hs.523847
204421_s_at	2.2129	FGF2	fibroblast growth factor 2 (basic)	M27968	Hs.284244
204422_s_at	3.34425	FGF2	fibroblast growth factor 2 (basic)	NM_002006	Hs.284244
204439_at	3.4739	IFI44L	interferon-induced protein 44-like	NM_006820	Hs.389724
204440_at	2.31977	CD83	CD83 molecule	NM_004233	Hs.595133
204470_at	3.6439	CXCL1	chemokine (C-X-C motif) ligand 1 (melanoma growth stimulating activity, alpha)	NM_001511	Hs.789
204475_at	2.00763	MMP1	matrix metallopeptidase 1 (interstitial collagenase)	NM_002421	Hs.83169
204502_at	2.39244	SAMHD1	SAM domain and HD domain 1	NM_015474	Hs.580681
204533_at	19.9318	CXCL10	chemokine (C-X-C motif) ligand 10	NM_001565	Hs.632586
204614_at	3.10109	SERPINB2	serpin peptidase inhibitor, clade B (ovalbumin), member 2	NM_002575	Hs.594481
204734_at	-2.40069	KRT15	keratin 15	NM_002275	Hs.654570
204747_at	3.88404	IFIT3	interferon-induced protein with tetratricopeptide repeats 3	NM_001549	Hs.714337
204748_at	3.6354	PTGS2	prostaglandin-endoperoxide synthase 2 (prostaglandin G/H synthase and cyclooxygenase)	NM_000963	Hs.196384
204802_at	2.07451	RRAD	Ras-related associated with diabetes	NM_004165	Hs.1027
204804_at	2.07451	TRIM21	tripartite motif-containing 21	NM_003141	Hs.532357
204823_at	2.09896	NAV3	neuron navigator 3	NM_014903	Hs.655301
204924_at	2.34437	TLR2	toll-like receptor 2	NM_003264	Hs.519033
204926_at	4.28521	INHBA	inhibin, beta A	NM_002192	Hs.583348
204972_at	2.53597	OAS2	2'-5'-oligoadenylate synthetase 2, 69/71kDa	NM_016817	Hs.414332
204994_at	3.1849	MX2	myxovirus (influenza virus) resistance 2 (mouse)	NM_002463	Hs.926
205122_at	2.54984	TMEFF1	transmembrane protein with EGF-like and two follistatin-like domains 1	BF439316	Hs.598100
205205_at	2.03375	RELB	v-rel reticuloendotheliosis viral oncogene homolog B	NM_006509	Hs.654402
205220_at	2.36364	NIACR2	niacin receptor 2	NM_006018	Hs.458425
205289_at	2.05902	BMP2	bone morphogenetic protein 2	AA583044	Hs.73853
205290_s_at	2.14099	BMP2	bone morphogenetic protein 2	NM_001200	Hs.73853
205403_at	4.72798	IL1R2	interleukin 1 receptor, type II	NM_004633	Hs.25333
205476_at	9.24415	CCL20	chemokine (C-C motif) ligand 20	NM_004591	Hs.75498
205483_s_at	2.01303	ISG15	ISG15 ubiquitin-like modifier	NM_005101	Hs.458485
205548_s_at	2.03888	BTG3	BTG family, member 3	NM_006806	Hs.473420
205552_s_at	4.03349	OAS1	2',5'-oligoadenylate synthetase 1, 40/46kDa	NM_002534	Hs.524760
205569_at	2.3284	LAMP3	lysosomal-associated membrane protein 3	NM_014398	Hs.518448
205659_at	2.25189	HDAC9	histone deacetylase 9	NM_014707	Hs.196054
205660_at	2.44721	OASL	2'-5'-oligoadenylate synthetase-like	NM_003733	Hs.118633
205681_at	9.28748	BCL2A1	BCL2-related protein A1	NM_004049	Hs.227817
205767_at	2.03581	EREG	epiregulin	NM_001432	Hs.115263
205863_at	2.66099	S100A12	S100 calcium binding protein A12	NM_005621	Hs.19413
205900_at	2.32185	KRT1	keratin 1	NM_006121	Hs.80828
205916_at	2.04745	S100A7	S100 calcium binding protein A7	NM_002963	Hs.112408
206008_at	2.26633	TGM1	transglutaminase 1 (K polypeptide epidermal type I, protein-glutamine-gamma-glutamyltransferase)	NM_000359	Hs.508950
206115_at	-2.32285	EGR3	early growth response 3	NM_004430	Hs.534313
206157_at	2.61521	PTX3	pentraxin-related gene, rapidly induced by IL-1 beta	NM_002852	Hs.591286
206504_at	2.08985	CYP24A1	cytochrome P450, family 24, subfamily A, polypeptide 1	NM_000782	Hs.89663
206642_at	2.36892	DSG1	desmoglein 1	NM_001942	Hs.2633
206969_at	2.32707	KRT34	keratin 34	NM_021013	Hs.296942
207196_s_at	3.50764	TNIP1	TNFAIP3 interacting protein 1	NM_006058	Hs.355141
207535_s_at	2.06214	NFKB2	nuclear factor of kappa light polypeptide gene enhancer in B-cells 2 (p49/p100)	NM_002502	Hs.73090
207720_at	2.18262	LOR	loricrin	NM_000427	Hs.251680
207850_at	3.66594	CXCL3	chemokine (C-X-C motif) ligand 3	NM_002090	Hs.89690
208012_x_at	2.09452	SP110	SP110 nuclear body protein	NM_004509	Hs.145150
208436_s_at	2.38294	IRF7	interferon regulatory factor 7	NM_004030	Hs.166120
208539_x_at	3.45452	SPRR2B	small proline-rich protein 2B	NM_006945	Hs.568239
209101_at	-2.4143	CTGF	connective tissue growth factor	M92934	Hs.591346
209493_at	2.46686	PDZD2	PDZ domain containing 2	AF338650	Hs.481819
209719_x_at	2.47969	SERPINB3	serpin peptidase inhibitor, clade B (ovalbumin), member 3	U19556	Hs.227948
209720_s_at	2.38815	SERPINB3	serpin peptidase inhibitor, clade B (ovalbumin), member 3	BC005224	Hs.227948
209762_x_at	2.20295	SP110	SP110 nuclear body protein	AF280094	Hs.145150
209774_x_at	3.92197	CXCL2	chemokine (C-X-C motif) ligand 2	M57731	Hs.75765
209949_at	2.45183	NCF2	neutrophil cytosolic factor 2	BC001606	Hs.587558
209969_s_at	2.61881	STAT1	signal transducer and activator of transcription 1, 91kDa	BC002704	Hs.715518
210004_at	25.5026	OLR1	oxidized low density lipoprotein (lectin-like) receptor 1	AF035776	Hs.412484
210118_s_at	2.83364	IL1A	interleukin 1, alpha	M15329	Hs.1722
210163_at	20.5637	CXCL11	chemokine (C-X-C motif) ligand 11	AF030514	Hs.632592
210413_x_at	2.44805	SERPINB3 /// SERPINB4	serpin peptidase inhibitor, clade B (ovalbumin), member 3 /// serpin peptidase inhibitor, clade B (ovalbumin), member 4	U19557	Hs.123035
210511_s_at	4.80988	INHBA	inhibin, beta A	M13436	Hs.583348
210538_s_at	11.2558	BIRC3	baculoviral IAP repeat-containing 3	U37546	Hs.127799
210797_s_at	2.34373	OASL	2'-5'-oligoadenylate synthetase-like	AF063612	Hs.118633
210873_x_at	4.26915	APOBEC3A	apolipoprotein B mRNA editing enzyme, catalytic polypeptide-like 3A	U03891	Hs.348983
210985_s_at	2.00036	SP100	SP100 nuclear antigen	AF056322	Hs.369056
211122_s_at	22.4951	CXCL11	chemokine (C-X-C motif) ligand 11	AF002985	Hs.632592
211372_s_at	3.20616	IL1R2	interleukin 1 receptor, type II	U64094	Hs.25333
211429_s_at	2.01224	SERPINA1	serpin peptidase inhibitor, clade A (alpha-1 antiproteinase, antitrypsin), member 1	AF119873	Hs.525557
211506_s_at	7.3236	IL8	interleukin 8	AF043337	Hs.624
211906_s_at	3.70108	SERPINB4	serpin peptidase inhibitor, clade B (ovalbumin), member 4	AB046400	Hs.123035
212268_at	2.28148	SERPINB1	serpin peptidase inhibitor, clade B (ovalbumin), member 1	NM_030666	Hs.381167
212657_s_at	2.51241	IL1RN	interleukin 1 receptor antagonist	U65590	Hs.81134
212659_s_at	2.15367	IL1RN	interleukin 1 receptor antagonist	AW083357	Hs.81134
213293_s_at	2.9965	TRIM22	tripartite motif-containing 22	AA083478	Hs.501778
213295_at	2.02633	CYLD	cylindromatosis (turban tumor syndrome)	AA555096	Hs.578973
213361_at	2.4234	TDRD7	tudor domain containing 7	AW129593	Hs.193842
213524_s_at	4.13266	G0S2	G0/G1switch 2	NM_015714	Hs.432132
213572_s_at	2.16583	SERPINB1	serpin peptidase inhibitor, clade B (ovalbumin), member 1	AI554300	Hs.381167
213796_at	2.36321	SPRR1A	small proline-rich protein 1A	AI923984	Hs.46320
213797_at	3.29513	RSAD2	radical S-adenosyl methionine domain containing 2	AI337069	Hs.17518
213817_at	2.0022	IRAK3	interleukin-1 receptor-associated kinase 3	AL049435	Hs.369265
214059_at	2.64495	IFI44	Interferon-induced protein 44	BE049439	Hs.82316
214146_s_at	2.06464	PPBP	pro-platelet basic protein (chemokine (C-X-C motif) ligand 7)	R64130	Hs.2164
214329_x_at	3.22737	TNFSF10	tumor necrosis factor (ligand) superfamily, member 10	AW474434	Hs.478275
214453_s_at	2.88553	IFI44	interferon-induced protein 44	NM_006417	Hs.82316
214599_at	2.02626	IVL	involucrin	NM_005547	Hs.516439
215223_s_at	4.64532	SOD2	superoxide dismutase 2, mitochondrial	W46388	Hs.487046
216020_at	2.58528	IFIH1	Interferon induced with helicase C domain 1	AL080107	Hs.163173
216243_s_at	2.10495	IL1RN	interleukin 1 receptor antagonist	BE563442	Hs.81134
216244_at	2.17577	IL1RN	interleukin 1 receptor antagonist	BE563442	Hs.81134
216841_s_at	4.18023	SOD2	superoxide dismutase 2, mitochondrial	X15132	Hs.487046
217497_at	2.28263	TYMP	thymidine phosphorylase	AW613387	Hs.592212
218400_at	2.1169	OAS3	2'-5'-oligoadenylate synthetase 3, 100kDa	NM_006187	Hs.528634
218559_s_at	3.29992	MAFB	v-maf musculoaponeurotic fibrosarcoma oncogene homolog B (avian)	NM_005461	Hs.169487
218943_s_at	5.09965	DDX58	DEAD (Asp-Glu-Ala-Asp) box polypeptide 58	NM_014314	Hs.190622
218986_s_at	2.09704	DDX60	DEAD (Asp-Glu-Ala-Asp) box polypeptide 60	NM_017631	Hs.591710
219209_at	3.52214	IFIH1	interferon induced with helicase C domain 1	NM_022168	Hs.163173
219211_at	3.83666	USP18	ubiquitin specific peptidase 18	NM_017414	Hs.38260
219352_at	2.30433	HERC6	hect domain and RLD 6	NM_017912	Hs.529317
219691_at	3.34122	SAMD9	sterile alpha motif domain containing 9	NM_017654	Hs.65641
219795_at	2.40989	SLC6A14	solute carrier family 6 (amino acid transporter), member 14	NM_007231	Hs.522109
219934_s_at	2.25574	SULT1E1	sulfotransferase family 1E, estrogen-preferring, member 1	NM_005420	Hs.479898
219962_at	2.13571	ACE2	angiotensin I converting enzyme (peptidyl-dipeptidase A) 2	NM_021804	Hs.178098
220104_at	2.14622	ZC3HAV1	zinc finger CCCH-type, antiviral 1	NM_020119	Hs.133512
220322_at	4.53109	IL1F9	interleukin 1 family, member 9	NM_019618	Hs.211238
221903_s_at	2.44568	CYLD	cylindromatosis (turban tumor syndrome)	BE046443	Hs.578973
222150_s_at	2.01905	PION	pigeon homolog (Drosophila)	AK026747	Hs.186649
41469_at	2.63915	PI3	peptidase inhibitor 3, skin-derived	L10343	Hs.112341
222549_at	2.65597	CLDN1	claudin 1	AF101051	Hs.439060
222717_at	-2.87814	SDPR	serum deprivation response (phosphatidylserine binding protein)	BF982174	Hs.26530
222793_at	3.57241	DDX58	DEAD (Asp-Glu-Ala-Asp) box polypeptide 58	AK023661	Hs.190622
222802_at	2.04929	EDN1	endothelin 1	J05008	Hs.511899
222940_at	2.3779	SULT1E1	sulfotransferase family 1E, estrogen-preferring, member 1	U55764	Hs.479898
223204_at	-2.08467	C4orf18	chromosome 4 open reading frame 18	AF260333	Hs.567498
223218_s_at	2.38895	NFKBIZ	nuclear factor of kappa light polypeptide gene enhancer in B-cells inhibitor, zeta	AB037925	Hs.319171
223220_s_at	2.8232	PARP9	poly (ADP-ribose) polymerase family, member 9	AF307338	Hs.518200
223434_at	2.83299	GBP3	guanylate binding protein 3	AL136680
223475_at	-2.14486	CRISPLD1	cysteine-rich secretory protein LCCL domain containing 1	AF142573	Hs.436542
223484_at	6.91873	C15orf48	chromosome 15 open reading frame 48	AF228422	Hs.112242
224328_s_at	2.63129	LCE3D	late cornified envelope 3D	AB048288	Hs.244349
224329_s_at	2.33803	CNFN	cornifelin	AB049591	Hs.148590
224701_at	2.40211	PARP14	poly (ADP-ribose) polymerase family, member 14	AA056548	Hs.518203
225415_at	2.07362	DTX3L	deltex 3-like (Drosophila)	AA577672	Hs.518201
225768_at	-2.03607	NR1D2	nuclear receptor subfamily 1, group D, member 2	AI761621	Hs.37288
225987_at	4.33852	STEAP4	STEAP family member 4	AA650281	Hs.521008
226218_at	2.71128	IL7R	interleukin 7 receptor	BE217880	Hs.635723
226237_at	-2.1158			AL359062	Hs.718575
226560_at	5.52224			AA576959	Hs.210043
226603_at	3.74585	SAMD9L	sterile alpha motif domain containing 9-like	BE966604	Hs.489118
226675_s_at	-2.00354	MALAT1	metastasis associated lung adenocarcinoma transcript 1 (non-protein coding)	W80468	Hs.642877
226702_at	6.2996	CMPK2	cytidine monophosphate (UMP-CMP) kinase 2, mitochondrial	AI742057	Hs.7155
226757_at	2.46031	IFIT2	interferon-induced protein with tetratricopeptide repeats 2	AA131041	Hs.437609
227140_at	3.33644			AI343467	Hs.28792
227609_at	2.95033	EPSTI1	epithelial stromal interaction 1 (breast)	AA633203	Hs.546467
228152_s_at	2.49151	DDX60L	DEAD (Asp-Glu-Ala-Asp) box polypeptide 60-like	AK023743	Hs.535011
228230_at	2.16752	PRIC285	peroxisomal proliferator-activated receptor A interacting complex 285	AL121829	Hs.517180
228531_at	3.1499	SAMD9	sterile alpha motif domain containing 9	AA741307	Hs.65641
228607_at	2.22423	OAS2	2'-5'-oligoadenylate synthetase 2, 69/71kDa	AI651594	Hs.414332
228617_at	3.67915	XAF1	XIAP associated factor 1	AA142842	Hs.441975
228726_at	2.15848			AW512196	Hs.592409
228937_at	3.54843	C13orf31	chromosome 13 open reading frame 31	AI659800	Hs.210586
228956_at	-2.64244	UGT8	UDP glycosyltransferase 8	N22272	Hs.144197
228964_at	3.87588	PRDM1	PR domain containing 1, with ZNF domain	AI692659	Hs.436023
229450_at	4.80635	IFIT3	interferon-induced protein with tetratricopeptide repeats 3	AI075407	Hs.714337
230314_at	2.42034			AW014557	Hs.663929
230835_at	2.00356	KRTDAP	keratinocyte differentiation-associated protein	W69083	Hs.112457
231577_s_at	3.47067	GBP1	guanylate binding protein 1, interferon-inducible, 67kDa	AW014593	Hs.62661
231779_at	4.07562	IRAK2	interleukin-1 receptor-associated kinase 2	AI246590	Hs.449207
231929_at	2.47325	IKZF2	IKAROS family zinc finger 2 (Helios)	AI458439	Hs.604950
232082_x_at	2.13442	SPRR3	small proline-rich protein 3	BF575466	Hs.139322
232176_at	-2.44386	SLITRK6	SLIT and NTRK-like family, member 6	R70320	Hs.525105
232277_at	3.34985			AA643687	Hs.535966
232481_s_at	-2.52928	SLITRK6	SLIT and NTRK-like family, member 6	AL137517	Hs.525105
233002_at	2.33857	PPP4R4	protein phosphatase 4, regulatory subunit 4	AB046842	Hs.259599
234987_at	2.34126			AV715309	Hs.660221
235157_at	2.69052			AW297731	Hs.664716
235276_at	2.56588	EPSTI1	Epithelial stromal interaction 1 (breast)	AA781795	Hs.546467
235976_at	-2.71788	SLITRK6	SLIT and NTRK-like family, member 6	AI680986	Hs.525105
236646_at	2.32863	C12orf59	chromosome 12 open reading frame 59	BE301029	Hs.226422
237732_at	3.05016			AI432195	Hs.135098
238017_at	2.32827	SDR16C5	short chain dehydrogenase/reductase family 16C, member 5	AI440266	Hs.170673
238567_at	3.3287	SGPP2	sphingosine-1-phosphate phosphotase 2	AW779536	Hs.591604
239430_at	2.0824	IGFL1	IGF-like family member 1	AA195677	Hs.546554
241916_at	2.06995			AI984040	Hs.671285
242204_at	2.85294	WFDC5	WAP four-disulfide core domain 5	AI242082	Hs.375031
242625_at	3.93586	RSAD2	radical S-adenosyl methionine domain containing 2	AW189843	Hs.17518
242961_x_at	2.93416	DDX58	DEAD (Asp-Glu-Ala-Asp) box polypeptide 58	AI304317	Hs.190622
243328_at	2.61912			R14866	Hs.551550
243871_at	6.74293	LOC100130476	Similar to hCG2036711	AI083557	Hs.598050
1552502_s_at	2.44176	RHBDL2	rhomboid, veinlet-like 2 (Drosophila)	NM_017821	Hs.524626
1553142_at	2.01416	C13orf31	chromosome 13 open reading frame 31	NM_153218	Hs.210586
1553293_at	3.01499	MRGPRX3	MAS-related GPR, member X3	NM_054031	Hs.380177
1553622_a_at	2.02875	FSIP1	fibrous sheath interacting protein 1	NM_152597	Hs.129598
1553973_a_at	3.00557	SPINK6	serine peptidase inhibitor, Kazal type 6	BC032003	Hs.334274
1554997_a_at	3.73021	PTGS2	prostaglandin-endoperoxide synthase 2 (prostaglandin G/H synthase and cyclooxygenase)	AY151286	Hs.196384
1555464_at	2.54781	IFIH1	interferon induced with helicase C domain 1	BC046208	Hs.163173
1555759_a_at	2.25033	CCL5	chemokine (C-C motif) ligand 5	AF043341	Hs.514821
1557236_at	3.0831	APOL6	apolipoprotein L, 6	BF512806	Hs.257352
1557321_a_at	-2.00854	CAPN14	calpain 14	AA743820	Hs.468059
1559883_s_at	2.30714	SAMHD1	SAM domain and HD domain 1	AF147427	Hs.580681
1566342_at	3.86558	SOD2	Superoxide dismutase 2, mitochondrial	R34841	Hs.487046
1568592_at	2.15655	TRIM69	tripartite motif-containing 69	BM976092	Hs.489254
