# Supplementary material for: Gene Expression Profiling of Human Vaginal Cells In Vitro Discriminates Compounds with Pro-Inflammatory and Mucosa-Altering Properties: Novel Biomarkers for Preclinical Testing of HIV Microbicide Candidates
Source: PLoS One. 2015 Jun 8;10(6):e0128557. doi: 10.1371/journal.pone.0128557 (PMC4459878; doi:10.1371/journal.pone.0128557)
Supplement: S3 Table — (XLSX) [file pone.0128557.s003.xlsx]

## Sheet: Pam3CSK4
Supplementary Table 3
Probesets significantly deregulated in VK-2 cells by Pam3CSK4
Probe Set ID	PAM/GM fold change	Gene Symbol	Gene Title								UniGene ID
201041_s_at	2.23723	DUSP1	dual specificity phosphatase 1								Hs.171695
201141_at	3.06024	GPNMB	glycoprotein (transmembrane) nmb								Hs.190495
201348_at	2.34881	GPX3	glutathione peroxidase 3 (plasma)								Hs.719149
201387_s_at	-2.78191	UCHL1	ubiquitin carboxyl-terminal esterase L1 (ubiquitin thiolesterase)								Hs.518731
201426_s_at	-2.10962	VIM	vimentin								Hs.642813
201645_at	2.50438	TNC	tenascin C								Hs.143250
201860_s_at	2.92942	PLAT	plasminogen activator, tissue								Hs.491582
202085_at	2.01273	TJP2	tight junction protein 2 (zona occludens 2)								Hs.50382
202086_at	3.40359	MX1	myxovirus (influenza virus) resistance 1, interferon-inducible protein p78 (mouse)								Hs.517307
202269_x_at	4.444	GBP1	guanylate binding protein 1, interferon-inducible, 67kDa								Hs.62661
202270_at	4.73043	GBP1	guanylate binding protein 1, interferon-inducible, 67kDa								Hs.62661
202307_s_at	2.17921	TAP1	transporter 1, ATP-binding cassette, sub-family B (MDR/TAP)								Hs.352018
202357_s_at	2.00619	C2 /// CFB	complement component 2 /// complement factor B								Hs.408903
202376_at	7.83513	SERPINA3	serpin peptidase inhibitor, clade A (alpha-1 antiproteinase, antitrypsin), member 3								Hs.534293
202510_s_at	2.01136	TNFAIP2	tumor necrosis factor, alpha-induced protein 2								Hs.525607
202637_s_at	3.61777	ICAM1	intercellular adhesion molecule 1								Hs.643447
202638_s_at	4.6213	ICAM1	intercellular adhesion molecule 1								Hs.643447
202643_s_at	5.26237	TNFAIP3	tumor necrosis factor, alpha-induced protein 3								Hs.211600
202644_s_at	3.86417	TNFAIP3	tumor necrosis factor, alpha-induced protein 3								Hs.211600
202687_s_at	2.97564	TNFSF10	tumor necrosis factor (ligand) superfamily, member 10								Hs.478275
202688_at	3.24609	TNFSF10	tumor necrosis factor (ligand) superfamily, member 10								Hs.478275
202833_s_at	7.0849	SERPINA1	serpin peptidase inhibitor, clade A (alpha-1 antiproteinase, antitrypsin), member 1								Hs.525557
202843_at	2.0433	DNAJB9	DnaJ (Hsp40) homolog, subfamily B, member 9								Hs.6790
202859_x_at	16.4227	IL8	interleukin 8								Hs.624
202869_at	2.97347	OAS1	2',5'-oligoadenylate synthetase 1, 40/46kDa								Hs.524760
202917_s_at	2.46882	S100A8	S100 calcium binding protein A8								Hs.416073
203021_at	2.03229	SLPI	secretory leukocyte peptidase inhibitor								Hs.517070
203037_s_at	2.058	MTSS1	metastasis suppressor 1								Hs.336994
203045_at	2.82316	NINJ1	ninjurin 1								Hs.494457
203153_at	2.60266	IFIT1	interferon-induced protein with tetratricopeptide repeats 1								Hs.20315
203232_s_at	2.01345	ATXN1	ataxin 1								Hs.434961
203502_at	2.02117	BPGM	2,3-bisphosphoglycerate mutase								Hs.198365
203535_at	4.98821	S100A9	S100 calcium binding protein A9								Hs.112405
203691_at	4.76509	PI3	peptidase inhibitor 3, skin-derived								Hs.112341
203779_s_at	2.30677	MPZL2	myelin protein zero-like 2								Hs.116651
203780_at	2.1517	MPZL2	myelin protein zero-like 2								Hs.116651
203828_s_at	2.08188	IL32	interleukin 32								Hs.943
203851_at	-2.02858	IGFBP6	insulin-like growth factor binding protein 6								Hs.274313
203882_at	2.15083	IRF9	interferon regulatory factor 9								Hs.1706
203936_s_at	10.4678	MMP9	matrix metallopeptidase 9 (gelatinase B, 92kDa gelatinase, 92kDa type IV collagenase)								Hs.297413
203980_at	4.25554	FABP4	fatty acid binding protein 4, adipocyte								Hs.391561
204224_s_at	2.4522	GCH1	GTP cyclohydrolase 1								Hs.86724
204235_s_at	-2.19785	GULP1	GULP, engulfment adaptor PTB domain containing 1								Hs.470887
204237_at	-2.17899	GULP1	GULP, engulfment adaptor PTB domain containing 1								Hs.470887
204298_s_at	4.24256	LOX	lysyl oxidase								Hs.102267
204351_at	3.93484	S100P	S100 calcium binding protein P								Hs.2962
204421_s_at	2.4303	FGF2	fibroblast growth factor 2 (basic)								Hs.284244
204422_s_at	2.82042	FGF2	fibroblast growth factor 2 (basic)								Hs.284244
204439_at	2.09497	IFI44L	interferon-induced protein 44-like								Hs.389724
204470_at	7.39359	CXCL1	chemokine (C-X-C motif) ligand 1 (melanoma growth stimulating activity, alpha)								Hs.789
204475_at	2.32876	MMP1	matrix metallopeptidase 1 (interstitial collagenase)								Hs.83169
204533_at	8.31412	CXCL10	chemokine (C-X-C motif) ligand 10								Hs.632586
204614_at	3.15877	SERPINB2	serpin peptidase inhibitor, clade B (ovalbumin), member 2								Hs.594481
204715_at	2.03583	PANX1	pannexin 1								Hs.591976
204724_s_at	-2.18381	COL9A3	collagen, type IX, alpha 3								Hs.716639
204733_at	2.39407	KLK6	kallikrein-related peptidase 6								Hs.79361
204747_at	3.33396	IFIT3	interferon-induced protein with tetratricopeptide repeats 3								Hs.714337
204748_at	2.97239	PTGS2	prostaglandin-endoperoxide synthase 2 (prostaglandin G/H synthase and cyclooxygenase)								Hs.196384
204751_x_at	2.81484	DSC2	desmocollin 2								Hs.95612
204823_at	2.25081	NAV3	neuron navigator 3								Hs.655301
204924_at	2.50253	TLR2	toll-like receptor 2								Hs.519033
204926_at	2.73473	INHBA	inhibin, beta A								Hs.583348
204942_s_at	2.18536	ALDH3B2	aldehyde dehydrogenase 3 family, member B2								Hs.87539
204952_at	2.0096	LYPD3	LY6/PLAUR domain containing 3								Hs.631594
204994_at	2.17434	MX2	myxovirus (influenza virus) resistance 2 (mouse)								Hs.926
205034_at	2.10984	CCNE2	cyclin E2								Hs.567387
205064_at	2.64632	SPRR1B	small proline-rich protein 1B (cornifin)								Hs.1076
205067_at	2.29368	IL1B	interleukin 1, beta								Hs.126256
205122_at	2.52341	TMEFF1	transmembrane protein with EGF-like and two follistatin-like domains 1								Hs.598100
205185_at	3.54151	SPINK5	serine peptidase inhibitor, Kazal type 5								Hs.331555
205220_at	3.60653	NIACR2	niacin receptor 2								Hs.458425
205363_at	2.69296	BBOX1	butyrobetaine (gamma), 2-oxoglutarate dioxygenase (gamma-butyrobetaine hydroxylase) 1								Hs.591996
205403_at	3.96085	IL1R2	interleukin 1 receptor, type II								Hs.25333
205470_s_at	2.62844	KLK11	kallikrein-related peptidase 11								Hs.57771
205476_at	19.0223	CCL20	chemokine (C-C motif) ligand 20								Hs.75498
205547_s_at	2.96847	TAGLN	transgelin								Hs.410977
205552_s_at	3.0233	OAS1	2',5'-oligoadenylate synthetase 1, 40/46kDa								Hs.524760
205625_s_at	2.47507	CALB1	calbindin 1, 28kDa								Hs.65425
205626_s_at	2.04494	CALB1	calbindin 1, 28kDa								Hs.65425
205680_at	3.44334	MMP10	matrix metallopeptidase 10 (stromelysin 2)								Hs.2258
205681_at	20.9235	BCL2A1	BCL2-related protein A1								Hs.227817
205724_at	2.20927	PKP1	plakophilin 1 (ectodermal dysplasia/skin fragility syndrome)								Hs.497350
205759_s_at	2.06103	SULT2B1	sulfotransferase family, cytosolic, 2B, member 1								Hs.369331
205778_at	2.1897	KLK7	kallikrein-related peptidase 7								Hs.151254
205798_at	2.44507	IL7R	interleukin 7 receptor								Hs.591742
205828_at	2.33991	MMP3	matrix metallopeptidase 3 (stromelysin 1, progelatinase)								Hs.375129
205863_at	11.8341	S100A12	S100 calcium binding protein A12								Hs.19413
205900_at	6.56023	KRT1	keratin 1								Hs.80828
205916_at	8.69108	S100A7	S100 calcium binding protein A7								Hs.112408
206008_at	2.32866	TGM1	transglutaminase 1 (K polypeptide epidermal type I, protein-glutamine-gamma-glutamyltransferase)								Hs.508950
206025_s_at	2.24637	TNFAIP6	tumor necrosis factor, alpha-induced protein 6								Hs.437322
206026_s_at	3.58437	TNFAIP6	tumor necrosis factor, alpha-induced protein 6								Hs.437322
206157_at	5.40494	PTX3	pentraxin-related gene, rapidly induced by IL-1 beta								Hs.591286
206192_at	2.82328	CDSN	corneodesmosin								Hs.556031
206193_s_at	5.05584	CDSN	corneodesmosin								Hs.556031
206400_at	2.55469	LGALS7 /// LGALS7B	lectin, galactoside-binding, soluble, 7 /// lectin, galactoside-binding, soluble, 7B								Hs.707031
206504_at	4.48581	CYP24A1	cytochrome P450, family 24, subfamily A, polypeptide 1								Hs.89663
206561_s_at	2.5891	AKR1B10	aldo-keto reductase family 1, member B10 (aldose reductase)								Hs.116724
206595_at	2.34715	CST6	cystatin E/M								Hs.139389
206642_at	6.38238	DSG1	desmoglein 1								Hs.2633
206953_s_at	2.19813	LPHN2	latrophilin 2								Hs.24212
206969_at	3.39126	KRT34	keratin 34								Hs.296942
207065_at	4.33391	KRT75	keratin 75								Hs.697046
207075_at	2.01832	NLRP3	NLR family, pyrin domain containing 3								Hs.159483
207196_s_at	2.93787	TNIP1	TNFAIP3 interacting protein 1								Hs.355141
207339_s_at	2.14911	LTB	lymphotoxin beta (TNF superfamily, member 3)								Hs.376208
207535_s_at	2.04049	NFKB2	nuclear factor of kappa light polypeptide gene enhancer in B-cells 2 (p49/p100)								Hs.73090
207710_at	3.97101	LCE2B	late cornified envelope 2B								Hs.234766
207720_at	5.81154	LOR	loricrin								Hs.251680
207850_at	2.70072	CXCL3	chemokine (C-X-C motif) ligand 3								Hs.89690
207935_s_at	3.15344	KRT13	keratin 13								Hs.654550
208083_s_at	3.25954	ITGB6	integrin, beta 6								Hs.470399
208084_at	2.57583	ITGB6	integrin, beta 6								Hs.470399
208539_x_at	9.86151	SPRR2B	small proline-rich protein 2B								Hs.568239
209160_at	2.01201	AKR1C3	aldo-keto reductase family 1, member C3 (3-alpha hydroxysteroid dehydrogenase, type II)								Hs.78183
209239_at	2.23361	NFKB1	nuclear factor of kappa light polypeptide gene enhancer in B-cells 1								Hs.654408
209309_at	2.47107	AZGP1	alpha-2-glycoprotein 1, zinc-binding								Hs.546239
209395_at	3.27841	CHI3L1	chitinase 3-like 1 (cartilage glycoprotein-39)								Hs.382202
209396_s_at	2.02998	CHI3L1	chitinase 3-like 1 (cartilage glycoprotein-39)								Hs.382202
209406_at	-2.09034	BAG2	BCL2-associated athanogene 2								Hs.719303
209493_at	2.03857	PDZD2	PDZ domain containing 2								Hs.481819
209656_s_at	-2.02262	TMEM47	transmembrane protein 47								Hs.8769
209719_x_at	4.46148	SERPINB3	serpin peptidase inhibitor, clade B (ovalbumin), member 3								Hs.227948
209720_s_at	4.75595	SERPINB3	serpin peptidase inhibitor, clade B (ovalbumin), member 3								Hs.227948
209732_at	-2.07971	CLEC2B	C-type lectin domain family 2, member B								Hs.85201
209761_s_at	2.04849	SP110	SP110 nuclear body protein								Hs.145150
209774_x_at	5.5374	CXCL2	chemokine (C-X-C motif) ligand 2								Hs.75765
209800_at	3.16471	KRT16	keratin 16								Hs.655160
209821_at	4.39838	IL33	interleukin 33								Hs.348390
209939_x_at	2.11668	CFLAR	CASP8 and FADD-like apoptosis regulator								Hs.390736
209949_at	3.04954	NCF2	neutrophil cytosolic factor 2								Hs.587558
210004_at	30.3573	OLR1	oxidized low density lipoprotein (lectin-like) receptor 1								Hs.412484
210095_s_at	2.33584	IGFBP3	insulin-like growth factor binding protein 3								Hs.450230
210096_at	2.18507	CYP4B1	cytochrome P450, family 4, subfamily B, polypeptide 1								Hs.436317
210118_s_at	3.20805	IL1A	interleukin 1, alpha								Hs.1722
210163_at	8.10419	CXCL11	chemokine (C-X-C motif) ligand 11								Hs.632592
210220_at	-2.05747	FZD2	frizzled homolog 2 (Drosophila)								Hs.142912
210413_x_at	4.7144	SERPINB3 /// SERPINB4	serpin peptidase inhibitor, clade B (ovalbumin), member 3 /// serpin peptidase inhibitor, clade B (ovalbumin), member 4								Hs.123035
210511_s_at	2.85504	INHBA	inhibin, beta A								Hs.583348
210538_s_at	4.49337	BIRC3	baculoviral IAP repeat-containing 3								Hs.127799
210563_x_at	2.08368	CFLAR	CASP8 and FADD-like apoptosis regulator								Hs.390736
210873_x_at	9.36612	APOBEC3A	apolipoprotein B mRNA editing enzyme, catalytic polypeptide-like 3A								Hs.348983
211122_s_at	9.09585	CXCL11	chemokine (C-X-C motif) ligand 11								Hs.632592
211317_s_at	2.07084	CFLAR	CASP8 and FADD-like apoptosis regulator								Hs.390736
211361_s_at	2.32972	SERPINB13	serpin peptidase inhibitor, clade B (ovalbumin), member 13								Hs.241407
211362_s_at	2.56477	SERPINB13	serpin peptidase inhibitor, clade B (ovalbumin), member 13								Hs.241407
211372_s_at	2.96874	IL1R2	interleukin 1 receptor, type II								Hs.25333
211429_s_at	3.83687	SERPINA1	serpin peptidase inhibitor, clade A (alpha-1 antiproteinase, antitrypsin), member 1								Hs.525557
211506_s_at	15.4449	IL8	interleukin 8								Hs.624
211597_s_at	3.04459	HOPX	HOP homeobox								Hs.654864
211668_s_at	2.1366	PLAU	plasminogen activator, urokinase								Hs.77274
211676_s_at	2.01084	IFNGR1	interferon gamma receptor 1								Hs.520414
211814_s_at	2.10297	CCNE2	cyclin E2								Hs.567387
211906_s_at	17.9659	SERPINB4	serpin peptidase inhibitor, clade B (ovalbumin), member 4								Hs.123035
212143_s_at	2.64953	IGFBP3	insulin-like growth factor binding protein 3								Hs.450230
212268_at	2.16047	SERPINB1	serpin peptidase inhibitor, clade B (ovalbumin), member 1								Hs.381167
212531_at	2.26991	LCN2	lipocalin 2								Hs.204238
212657_s_at	3.46655	IL1RN	interleukin 1 receptor antagonist								Hs.81134
212659_s_at	3.25216	IL1RN	interleukin 1 receptor antagonist								Hs.81134
213142_x_at	2.04494	PION	pigeon homolog (Drosophila)								Hs.186649
213240_s_at	2.4797	KRT4	keratin 4								Hs.654610
213293_s_at	2.42479	TRIM22	tripartite motif-containing 22								Hs.501778
213361_at	2.3976	TDRD7	tudor domain containing 7								Hs.193842
213524_s_at	2.83131	G0S2	G0/G1switch 2								Hs.432132
213796_at	5.96324	SPRR1A	small proline-rich protein 1A								Hs.46320
213797_at	3.7164	RSAD2	radical S-adenosyl methionine domain containing 2								Hs.17518
214059_at	2.38212	IFI44	Interferon-induced protein 44								Hs.82316
214329_x_at	3.54275	TNFSF10	tumor necrosis factor (ligand) superfamily, member 10								Hs.478275
214370_at	2.47813	S100A8	S100 calcium binding protein A8								Hs.416073
214453_s_at	2.14471	IFI44	interferon-induced protein 44								Hs.82316
214549_x_at	4.53783	SPRR1A	small proline-rich protein 1A								Hs.46320
214599_at	5.73261	IVL	involucrin								Hs.516439
214930_at	-2.52859	SLITRK5	SLIT and NTRK-like family, member 5								Hs.591208
215223_s_at	4.28503	SOD2	superoxide dismutase 2, mitochondrial								Hs.487046
215446_s_at	3.20417	LOX	lysyl oxidase								Hs.102267
215465_at	4.41638	ABCA12	ATP-binding cassette, sub-family A (ABC1), member 12								Hs.134585
215704_at	3.05613	FLG	filaggrin								Hs.654510
215808_at	2.10684	KLK10	kallikrein-related peptidase 10								Hs.275464
216020_at	2.51362	IFIH1	Interferon induced with helicase C domain 1								Hs.163173
216243_s_at	3.39882	IL1RN	interleukin 1 receptor antagonist								Hs.81134
216244_at	3.88065	IL1RN	interleukin 1 receptor antagonist								Hs.81134
216258_s_at	2.72657	SERPINB13	serpin peptidase inhibitor, clade B (ovalbumin), member 13								Hs.241407
216627_s_at	2.02222	B4GALT1	UDP-Gal:betaGlcNAc beta 1,4- galactosyltransferase, polypeptide 1								Hs.272011
216841_s_at	4.08115	SOD2	superoxide dismutase 2, mitochondrial								Hs.487046
217272_s_at	2.19257	SERPINB13	serpin peptidase inhibitor, clade B (ovalbumin), member 13								Hs.241407
218002_s_at	4.52052	CXCL14	chemokine (C-X-C motif) ligand 14								Hs.483444
218182_s_at	2.79796	CLDN1	claudin 1								Hs.439060
218559_s_at	4.2765	MAFB	v-maf musculoaponeurotic fibrosarcoma oncogene homolog B (avian)								Hs.169487
218717_s_at	2.32781	LEPREL1	leprecan-like 1								Hs.374191
218810_at	2.55891	ZC3H12A	zinc finger CCCH-type containing 12A								Hs.656294
218943_s_at	4.47197	DDX58	DEAD (Asp-Glu-Ala-Asp) box polypeptide 58								Hs.190622
218963_s_at	3.54499	KRT23	keratin 23 (histone deacetylase inducible)								Hs.9029
218990_s_at	5.17147	SPRR3	small proline-rich protein 3								Hs.139322
218995_s_at	2.24015	EDN1	endothelin 1								Hs.511899
219209_at	2.57931	IFIH1	interferon induced with helicase C domain 1								Hs.163173
219211_at	2.57186	USP18	ubiquitin specific peptidase 18								Hs.38260
219267_at	2.01595	GLTP	glycolipid transfer protein								Hs.381256
219410_at	2.31566	TMEM45A	transmembrane protein 45A								Hs.658956
219554_at	2.10556	RHCG	Rh family, C glycoprotein								Hs.459284
219691_at	2.96191	SAMD9	sterile alpha motif domain containing 9								Hs.65641
219795_at	14.7575	SLC6A14	solute carrier family 6 (amino acid transporter), member 14								Hs.522109
219995_s_at	3.08275	ZNF750	zinc finger protein 750								Hs.653124
220066_at	2.2125	NOD2	nucleotide-binding oligomerization domain containing 2								Hs.592072
220104_at	2.15682	ZC3HAV1	zinc finger CCCH-type, antiviral 1								Hs.133512
220187_at	2.36295	STEAP4	STEAP family member 4								Hs.521008
220322_at	12.1379	IL1F9	interleukin 1 family, member 9								Hs.211238
220620_at	8.67706	CRCT1	cysteine-rich C-terminal 1								Hs.110196
220664_at	3.13869	SPRR2C	small proline-rich protein 2C (pseudogene)								Hs.2421
220724_at	2.5314	FLJ21511	hypothetical protein FLJ21511								Hs.479703
221477_s_at	2.60607	SOD2	superoxide dismutase 2, mitochondrial								Hs.487046
221541_at	2.2299	CRISPLD2	cysteine-rich secretory protein LCCL domain containing 2								Hs.513779
221667_s_at	2.43293	HSPB8	heat shock 22kDa protein 8								Hs.400095
221903_s_at	3.04518	CYLD	cylindromatosis (turban tumor syndrome)								Hs.578973
222150_s_at	2.06875	PION	pigeon homolog (Drosophila)								Hs.186649
39248_at	2.10638	AQP3	aquaporin 3 (Gill blood group)								Hs.234642
39249_at	2.17397	AQP3	aquaporin 3 (Gill blood group)								Hs.234642
39402_at	2.08247	IL1B	interleukin 1, beta								Hs.126256
41469_at	4.68682	PI3	peptidase inhibitor 3, skin-derived								Hs.112341
53720_at	2.01101	C19orf66	chromosome 19 open reading frame 66								Hs.655613
222484_s_at	4.49693	CXCL14	chemokine (C-X-C motif) ligand 14								Hs.483444
222549_at	4.30483	CLDN1	claudin 1								Hs.439060
222670_s_at	2.13738	MAFB	v-maf musculoaponeurotic fibrosarcoma oncogene homolog B (avian)								Hs.169487
222717_at	-3.06426	SDPR	serum deprivation response (phosphatidylserine binding protein)								Hs.26530
222793_at	3.54277	DDX58	DEAD (Asp-Glu-Ala-Asp) box polypeptide 58								Hs.190622
222802_at	2.55293	EDN1	endothelin 1								Hs.511899
222830_at	2.11052	GRHL1	grainyhead-like 1 (Drosophila)								Hs.418493
222846_at	2.10898	RAB8B	RAB8B, member RAS oncogene family								Hs.389733
222859_s_at	2.2985	DAPP1	dual adaptor of phosphotyrosine and 3-phosphoinositides								Hs.436271
223204_at	-2.05623	C4orf18	chromosome 4 open reading frame 18								Hs.567498
223218_s_at	3.61209	NFKBIZ	nuclear factor of kappa light polypeptide gene enhancer in B-cells inhibitor, zeta								Hs.319171
223220_s_at	2.35385	PARP9	poly (ADP-ribose) polymerase family, member 9								Hs.518200
223434_at	3.33756	GBP3	guanylate binding protein 3
223475_at	-2.94649	CRISPLD1	cysteine-rich secretory protein LCCL domain containing 1								Hs.436542
223484_at	10.6532	C15orf48	chromosome 15 open reading frame 48								Hs.112242
223878_at	2.07636	INPP4B	inositol polyphosphate-4-phosphatase, type II, 105kDa								Hs.658245
224093_at	2.32046	IFNK	interferon, kappa								Hs.591083
224328_s_at	9.9905	LCE3D	late cornified envelope 3D								Hs.244349
224329_s_at	5.38446	CNFN	cornifelin								Hs.148590
224559_at	2.15684	MALAT1	metastasis associated lung adenocarcinoma transcript 1 (non-protein coding)
225142_at	2.02187	JHDM1D	jumonji C domain containing histone demethylase 1 homolog D (S. cerevisiae)								Hs.308710
225355_at	2.10185	NEURL1B	neuralized homolog 1B (Drosophila)								Hs.91521
225987_at	6.90735	STEAP4	STEAP family member 4								Hs.521008
226218_at	3.65833	IL7R	interleukin 7 receptor								Hs.635723
226237_at	-2.2175										Hs.718575
226535_at	2.11901	ITGB6	integrin, beta 6								Hs.470399
226560_at	7.02849										Hs.210043
226603_at	2.7616	SAMD9L	sterile alpha motif domain containing 9-like								Hs.489118
226702_at	5.50083	CMPK2	cytidine monophosphate (UMP-CMP) kinase 2, mitochondrial								Hs.7155
226757_at	2.27615	IFIT2	interferon-induced protein with tetratricopeptide repeats 2								Hs.437609
226817_at	2.09199	DSC2	desmocollin 2								Hs.95612
227059_at	-2.25395	GPC6	glypican 6								Hs.444329
227140_at	2.02634										Hs.28792
227238_at	2.45303	MUC15	mucin 15, cell surface associated								Hs.407152
227410_at	2.16746	FAM43A	family with sequence similarity 43, member A								Hs.708232
227487_s_at	2.36094	SERPINE2	Serpin peptidase inhibitor, clade E (nexin, plasminogen activator inhibitor type 1), member 2								Hs.38449
228038_at	-2.07861	SOX2	SRY (sex determining region Y)-box 2								Hs.518438
228141_at	-2.06004	GPX8	glutathione peroxidase 8 (putative)								Hs.289044
228152_s_at	2.16286	DDX60L	DEAD (Asp-Glu-Ala-Asp) box polypeptide 60-like								Hs.535011
228176_at	2.50839	S1PR3	sphingosine-1-phosphate receptor 3
228531_at	2.89953	SAMD9	sterile alpha motif domain containing 9								Hs.65641
228582_x_at	2.07151										Hs.712650
228937_at	2.62356	C13orf31	chromosome 13 open reading frame 31								Hs.210586
228964_at	2.34853	PRDM1	PR domain containing 1, with ZNF domain								Hs.436023
229004_at	2.09975										Hs.534221
229290_at	2.09091	DAPL1	death associated protein-like 1								Hs.59761
229450_at	4.1045	IFIT3	interferon-induced protein with tetratricopeptide repeats 3								Hs.714337
230314_at	2.18618										Hs.663929
230820_at	2.09236										Hs.635064
230835_at	5.43853	KRTDAP	keratinocyte differentiation-associated protein								Hs.112457
231148_at	3.00106	IGFL2	IGF-like family member 2								Hs.99376
231577_s_at	4.2711	GBP1	guanylate binding protein 1, interferon-inducible, 67kDa								Hs.62661
231733_at	2.6346	CARD18	caspase recruitment domain family, member 18								Hs.56279
231779_at	3.18844	IRAK2	interleukin-1 receptor-associated kinase 2								Hs.449207
231929_at	2.21488	IKZF2	IKAROS family zinc finger 2 (Helios)								Hs.604950
232082_x_at	6.97973	SPRR3	small proline-rich protein 3								Hs.139322
232170_at	2.14647	S100A7A	S100 calcium binding protein A7A								Hs.442337
232176_at	-2.32326	SLITRK6	SLIT and NTRK-like family, member 6								Hs.525105
232277_at	5.65603										Hs.535966
232481_s_at	-2.11368	SLITRK6	SLIT and NTRK-like family, member 6								Hs.525105
232682_at	2.09922	MREG	melanoregulin								Hs.707104
233002_at	2.48303	PPP4R4	protein phosphatase 4, regulatory subunit 4								Hs.259599
233488_at	3.07552	RNASE7	ribonuclease, RNase A family, 7								Hs.525206
234699_at	3.0358	RNASE7	ribonuclease, RNase A family, 7								Hs.525206
234700_s_at	3.17991	RNASE7	ribonuclease, RNase A family, 7								Hs.525206
235272_at	5.24476	SBSN	suprabasin								Hs.433484
235295_at	2.02193										Hs.503584
235514_at	2.07747	ASPRV1	aspartic peptidase, retroviral-like 1								Hs.516253
235737_at	2.88755	TSLP	thymic stromal lymphopoietin								Hs.389874
235921_at	-2.1455										Hs.568834
235976_at	-3.06388	SLITRK6	SLIT and NTRK-like family, member 6								Hs.525105
236119_s_at	4.76363	SPRR2G	small proline-rich protein 2G								Hs.490253
236646_at	3.08573	C12orf59	chromosome 12 open reading frame 59								Hs.226422
236982_at	3.12935										Hs.602497
237732_at	8.1867										Hs.135098
238017_at	2.34522	SDR16C5	short chain dehydrogenase/reductase family 16C, member 5								Hs.170673
238567_at	4.40183	SGPP2	sphingosine-1-phosphate phosphotase 2								Hs.591604
238825_at	2.39735	ACRC	acidic repeat containing								Hs.135167
239381_at	2.22368	KLK7	kallikrein-related peptidase 7								Hs.151254
239430_at	7.30686	IGFL1	IGF-like family member 1								Hs.546554
241916_at	2.47693										Hs.671285
242204_at	4.99723	WFDC5	WAP four-disulfide core domain 5								Hs.375031
242625_at	3.94345	RSAD2	radical S-adenosyl methionine domain containing 2								Hs.17518
242907_at	2.75706
242961_x_at	2.70716	DDX58	DEAD (Asp-Glu-Ala-Asp) box polypeptide 58								Hs.190622
243328_at	2.8242										Hs.551550
243386_at	2.20369	CASZ1	castor zinc finger 1								Hs.439894
243871_at	8.5122	LOC100130476	Similar to hCG2036711								Hs.598050
1552485_at	2.29754	LACTB	lactamase, beta								Hs.410388
1552502_s_at	2.49071	RHBDL2	rhomboid, veinlet-like 2 (Drosophila)								Hs.524626
1552658_a_at	2.20238	NAV3	neuron navigator 3								Hs.655301
1553077_at	2.45639	SDR9C7	short chain dehydrogenase/reductase family 9C, member 7								Hs.380178
1553081_at	2.2305	WFDC12	WAP four-disulfide core domain 12								Hs.352180
1553102_a_at	2.04487	CCDC69	coiled-coil domain containing 69								Hs.655336
1553293_at	3.23046	MRGPRX3	MAS-related GPR, member X3								Hs.380177
1553602_at	2.93714	MUCL1	mucin-like 1								Hs.348419
1553973_a_at	5.51433	SPINK6	serine peptidase inhibitor, Kazal type 6								Hs.334274
1554179_s_at	2.40077	LYNX1	Ly6/neurotoxin 1								Hs.158665
1554253_a_at	2.18872	LASS3	LAG1 homolog, ceramide synthase 3								Hs.662371
1554724_at	3.29943	SLC6A11	solute carrier family 6 (neurotransmitter transporter, GABA), member 11								Hs.657405
1554997_a_at	3.45067	PTGS2	prostaglandin-endoperoxide synthase 2 (prostaglandin G/H synthase and cyclooxygenase)								Hs.196384
1555464_at	3.21176	IFIH1	interferon induced with helicase C domain 1								Hs.163173
1555673_at	2.25625	KRTAP2-4	keratin associated protein 2-4								Hs.406714
1555724_s_at	2.55807	TAGLN	transgelin								Hs.410977
1555854_at	3.04971										Hs.657184
1557236_at	2.84891	APOL6	apolipoprotein L, 6								Hs.257352
1558142_at	-2.03247	TNRC6B	trinucleotide repeat containing 6B								Hs.372082
1559433_at	4.03399	LOC149773	Hypothetical protein LOC149773								Hs.473192
1559585_at	2.20903	DDX60L	DEAD (Asp-Glu-Ala-Asp) box polypeptide 60-like								Hs.535011
1559883_s_at	2.02662	SAMHD1	SAM domain and HD domain 1								Hs.580681
1560531_at	2.46153	LCE1B	late cornified envelope 1B								Hs.375103
1560679_at	2.14162	LOC151438	hypothetical protein LOC151438								Hs.516245
1566342_at	4.74113	SOD2	Superoxide dismutase 2, mitochondrial								Hs.487046
