# Supplementary material for: Gene Expression Profiling of Human Vaginal Cells In Vitro Discriminates Compounds with Pro-Inflammatory and Mucosa-Altering Properties: Novel Biomarkers for Preclinical Testing of HIV Microbicide Candidates
Source: PLoS One. 2015 Jun 8;10(6):e0128557. doi: 10.1371/journal.pone.0128557 (PMC4459878; doi:10.1371/journal.pone.0128557)
Supplement: S4 Table — (XLSX) [file pone.0128557.s004.xlsx]

## Sheet: MALP2
Supplementary Table 4
Probesets significantly deregulated in VK-2 cells by MALP2
Probe Set ID	Fold change([MALP] vs [CONTROL])	Gene Symbol	Gene Title								UniGene ID
AFFX-HUMISGF3A/M97935_MA_at	2.06576	STAT1	signal transducer and activator of transcription 1, 91kDa								Hs.715518
1405_i_at	8.83402	CCL5	chemokine (C-C motif) ligand 5								Hs.514821
200632_s_at	2.81425	NDRG1	N-myc downstream regulated 1								Hs.372914
200644_at	3.34465	MARCKSL1	MARCKS-like 1								Hs.75061
200760_s_at	-2.11405	ARL6IP5	ADP-ribosylation-like factor 6 interacting protein 5								Hs.518060
200841_s_at	-2.11592	EPRS	glutamyl-prolyl-tRNA synthetase								Hs.497788
201041_s_at	2.51153	DUSP1	dual specificity phosphatase 1								Hs.171695
201325_s_at	2.1621	EMP1	epithelial membrane protein 1								Hs.707901
201428_at	2.29033	CLDN4	claudin 4								Hs.718794
201466_s_at	-2.25099	JUN	jun oncogene								Hs.714791
201505_at	-2.20808	LAMB1	laminin, beta 1								Hs.650585
201578_at	2.09747	PODXL	podocalyxin-like								Hs.690098
201581_at	-2.22642	TMX4	thioredoxin-related transmembrane protein 4								Hs.169358
201601_x_at	2.23457	IFITM1	interferon induced transmembrane protein 1 (9-27)								Hs.458414
201635_s_at	-2.10167	FXR1	fragile X mental retardation, autosomal homolog 1								Hs.478407
201645_at	2.61184	TNC	tenascin C								Hs.143250
201859_at	3.14489	SRGN	serglycin								Hs.1908
201860_s_at	2.11729	PLAT	plasminogen activator, tissue								Hs.491582
201926_s_at	2.59029	CD55	CD55 molecule, decay accelerating factor for complement (Cromer blood group)								Hs.126517
202085_at	3.3217	TJP2	tight junction protein 2 (zona occludens 2)								Hs.50382
202086_at	5.18479	MX1	myxovirus (influenza virus) resistance 1, interferon-inducible protein p78 (mouse)								Hs.517307
202269_x_at	7.03961	GBP1	guanylate binding protein 1, interferon-inducible, 67kDa								Hs.62661
202270_at	6.61756	GBP1	guanylate binding protein 1, interferon-inducible, 67kDa								Hs.62661
202284_s_at	2.25217	CDKN1A	cyclin-dependent kinase inhibitor 1A (p21, Cip1)								Hs.370771
202307_s_at	2.71482	TAP1	transporter 1, ATP-binding cassette, sub-family B (MDR/TAP)								Hs.352018
202357_s_at	4.04928	C2 /// CFB	complement component 2 /// complement factor B								Hs.408903
202388_at	2.48821	RGS2	regulator of G-protein signaling 2, 24kDa								Hs.78944
202411_at	3.91526	IFI27	interferon, alpha-inducible protein 27								Hs.532634
202430_s_at	2.15342	PLSCR1	phospholipid scramblase 1								Hs.130759
202436_s_at	-2.69081	CYP1B1	cytochrome P450, family 1, subfamily B, polypeptide 1								Hs.154654
202437_s_at	-4.06224	CYP1B1	cytochrome P450, family 1, subfamily B, polypeptide 1								Hs.154654
202446_s_at	2.2948	PLSCR1	phospholipid scramblase 1								Hs.130759
202499_s_at	2.03934	SLC2A3	solute carrier family 2 (facilitated glucose transporter), member 3								Hs.419240
202597_at	2.85663	IRF6	interferon regulatory factor 6								Hs.719361
202609_at	-2.80669	EPS8	epidermal growth factor receptor pathway substrate 8								Hs.591160
202625_at	2.02948	LYN	v-yes-1 Yamaguchi sarcoma viral related oncogene homolog								Hs.699154
202637_s_at	2.1514	ICAM1	intercellular adhesion molecule 1								Hs.643447
202638_s_at	2.70282	ICAM1	intercellular adhesion molecule 1								Hs.643447
202643_s_at	9.41345	TNFAIP3	tumor necrosis factor, alpha-induced protein 3								Hs.211600
202644_s_at	7.71959	TNFAIP3	tumor necrosis factor, alpha-induced protein 3								Hs.211600
202674_s_at	2.1323	LMO7	LIM domain 7								Hs.207631
202687_s_at	2.53918	TNFSF10	tumor necrosis factor (ligand) superfamily, member 10								Hs.478275
202688_at	3.1315	TNFSF10	tumor necrosis factor (ligand) superfamily, member 10								Hs.478275
202748_at	3.18145	GBP2	guanylate binding protein 2, interferon-inducible								Hs.386567
202759_s_at	-2.08208	AKAP2 /// PALM2 /// PALM2-AKAP2	A kinase (PRKA) anchor protein 2 /// paralemmin 2 /// PALM2-AKAP2 readthrough transcript								Hs.591908
202833_s_at	3.82047	SERPINA1	serpin peptidase inhibitor, clade A (alpha-1 antiproteinase, antitrypsin), member 1								Hs.525557
202843_at	2.43617	DNAJB9	DnaJ (Hsp40) homolog, subfamily B, member 9								Hs.6790
202859_x_at	32.7752	IL8	interleukin 8								Hs.624
202869_at	5.44227	OAS1	2',5'-oligoadenylate synthetase 1, 40/46kDa								Hs.524760
202912_at	2.13964	ADM	adrenomedullin								Hs.441047
202976_s_at	-2.36745	RHOBTB3	Rho-related BTB domain containing 3								Hs.445030
203021_at	2.35922	SLPI	secretory leukocyte peptidase inhibitor								Hs.517070
203068_at	2.1953	KLHL21	kelch-like 21 (Drosophila)								Hs.7764
203153_at	3.35887	IFIT1	interferon-induced protein with tetratricopeptide repeats 1								Hs.20315
203275_at	2.19446	IRF2	interferon regulatory factor 2								Hs.654566
203276_at	-2.09013	LMNB1	lamin B1								Hs.89497
203491_s_at	-2.06038	CEP57	centrosomal protein 57kDa								Hs.101014
203502_at	2.03292	BPGM	2,3-bisphosphoglycerate mutase								Hs.198365
203535_at	3.20134	S100A9	S100 calcium binding protein A9								Hs.112405
203567_s_at	2.13388	TRIM38	tripartite motif-containing 38								Hs.584851
203595_s_at	2.12249	IFIT5	interferon-induced protein with tetratricopeptide repeats 5								Hs.252839
203596_s_at	2.10556	IFIT5	interferon-induced protein with tetratricopeptide repeats 5								Hs.252839
203610_s_at	2.36985	TRIM38	tripartite motif-containing 38								Hs.584851
203626_s_at	-2.34013	SKP2	S-phase kinase-associated protein 2 (p45)								Hs.23348
203640_at	-2.58125	MBNL2	muscleblind-like 2 (Drosophila)								Hs.657347
203691_at	4.4784	PI3	peptidase inhibitor 3, skin-derived								Hs.112341
203726_s_at	2.09929	LAMA3	laminin, alpha 3								Hs.436367
203810_at	-2.04334	DNAJB4	DnaJ (Hsp40) homolog, subfamily B, member 4								Hs.13852
203811_s_at	-2.33091	DNAJB4	DnaJ (Hsp40) homolog, subfamily B, member 4								Hs.13852
203882_at	2.34012	IRF9	interferon regulatory factor 9								Hs.1706
203936_s_at	2.93221	MMP9	matrix metallopeptidase 9 (gelatinase B, 92kDa gelatinase, 92kDa type IV collagenase)								Hs.297413
203989_x_at	-4.16725	F2R	coagulation factor II (thrombin) receptor								Hs.482562
204151_x_at	2.32085	AKR1C1	aldo-keto reductase family 1, member C1 (dihydrodiol dehydrogenase 1; 20-alpha (3-alpha)-hydroxysteroid dehydrogenase)								Hs.460260
204159_at	-2.05958	CDKN2C	cyclin-dependent kinase inhibitor 2C (p18, inhibits CDK4)								Hs.716664
204222_s_at	2.8227	GLIPR1	GLI pathogenesis-related 1								Hs.205558
204224_s_at	3.91232	GCH1	GTP cyclohydrolase 1								Hs.86724
204235_s_at	-2.19083	GULP1	GULP, engulfment adaptor PTB domain containing 1								Hs.470887
204237_at	-2.3433	GULP1	GULP, engulfment adaptor PTB domain containing 1								Hs.470887
204249_s_at	3.13285	LMO2	LIM domain only 2 (rhombotin-like 1)								Hs.34560
204298_s_at	4.85188	LOX	lysyl oxidase								Hs.102267
204351_at	2.36256	S100P	S100 calcium binding protein P								Hs.2962
204359_at	-2.4988	FLRT2	fibronectin leucine rich transmembrane protein 2								Hs.719261
204388_s_at	2.29751	MAOA	monoamine oxidase A								Hs.183109
204389_at	2.14241	MAOA	monoamine oxidase A								Hs.183109
204415_at	2.7158	IFI6	interferon, alpha-inducible protein 6								Hs.523847
204421_s_at	2.12473	FGF2	fibroblast growth factor 2 (basic)								Hs.284244
204422_s_at	2.55038	FGF2	fibroblast growth factor 2 (basic)								Hs.284244
204439_at	3.10179	IFI44L	interferon-induced protein 44-like								Hs.389724
204470_at	27.2544	CXCL1	chemokine (C-X-C motif) ligand 1 (melanoma growth stimulating activity, alpha)								Hs.789
204475_at	3.4283	MMP1	matrix metallopeptidase 1 (interstitial collagenase)								Hs.83169
204502_at	2.96527	SAMHD1	SAM domain and HD domain 1								Hs.580681
204519_s_at	-2.78339	PLLP	plasma membrane proteolipid (plasmolipin)								Hs.632215
204533_at	10.1444	CXCL10	chemokine (C-X-C motif) ligand 10								Hs.632586
204560_at	-2.17912	FKBP5	FK506 binding protein 5								Hs.407190
204567_s_at	-2.22548	ABCG1	ATP-binding cassette, sub-family G (WHITE), member 1								Hs.124649
204580_at	2.82687	MMP12	matrix metallopeptidase 12 (macrophage elastase)								Hs.1695
204614_at	3.74933	SERPINB2	serpin peptidase inhibitor, clade B (ovalbumin), member 2								Hs.594481
204655_at	4.49982	CCL5	chemokine (C-C motif) ligand 5								Hs.514821
204698_at	5.1571	ISG20	interferon stimulated exonuclease gene 20kDa								Hs.459265
204715_at	2.20858	PANX1	pannexin 1								Hs.591976
204730_at	2.60674	RIMS3	regulating synaptic membrane exocytosis 3								Hs.654808
204747_at	3.26709	IFIT3	interferon-induced protein with tetratricopeptide repeats 3								Hs.714337
204748_at	7.30292	PTGS2	prostaglandin-endoperoxide synthase 2 (prostaglandin G/H synthase and cyclooxygenase)								Hs.196384
204751_x_at	2.34979	DSC2	desmocollin 2								Hs.95612
204802_at	2.27185	RRAD	Ras-related associated with diabetes								Hs.1027
204803_s_at	2.079	RRAD	Ras-related associated with diabetes								Hs.1027
204804_at	2.42561	TRIM21	tripartite motif-containing 21								Hs.532357
204823_at	2.58788	NAV3	neuron navigator 3								Hs.655301
204897_at	-2.36164	PTGER4	prostaglandin E receptor 4 (subtype EP4)								Hs.199248
204924_at	3.97831	TLR2	toll-like receptor 2								Hs.519033
204926_at	5.14815	INHBA	inhibin, beta A								Hs.583348
204952_at	2.03099	LYPD3	LY6/PLAUR domain containing 3								Hs.631594
204972_at	2.99328	OAS2	2'-5'-oligoadenylate synthetase 2, 69/71kDa								Hs.414332
204994_at	3.99433	MX2	myxovirus (influenza virus) resistance 2 (mouse)								Hs.926
205015_s_at	2.36508	TGFA	transforming growth factor, alpha								Hs.170009
205016_at	2.8004	TGFA	transforming growth factor, alpha								Hs.170009
205114_s_at	3.37716	CCL3 /// CCL3L1 /// CCL3L3 /// LOC728830	chemokine (C-C motif) ligand 3 /// chemokine (C-C motif) ligand 3-like 1 /// chemokine (C-C motif) ligand 3-like 3 /// similar to C-C motif chemokine 3-like 1 precursor (Small-inducible cytokine A3-like 1) (Tonsillar lymphocyte LD78 beta protein) (LD78-beta(1-70)) (G0/G1 switch regulatory protein 19-2) (G0S19-2 protein) (PAT 464.2)								Hs.514107
205122_at	3.13088	TMEFF1	transmembrane protein with EGF-like and two follistatin-like domains 1								Hs.598100
205180_s_at	2.14991	ADAM8	ADAM metallopeptidase domain 8								Hs.501574
205191_at	2.17283	RP2	retinitis pigmentosa 2 (X-linked recessive)								Hs.44766
205220_at	3.51711	NIACR2	niacin receptor 2								Hs.458425
205289_at	2.23222	BMP2	bone morphogenetic protein 2								Hs.73853
205290_s_at	2.35372	BMP2	bone morphogenetic protein 2								Hs.73853
205403_at	23.2269	IL1R2	interleukin 1 receptor, type II								Hs.25333
205470_s_at	2.03001	KLK11	kallikrein-related peptidase 11								Hs.57771
205476_at	22.2302	CCL20	chemokine (C-C motif) ligand 20								Hs.75498
205483_s_at	2.2126	ISG15	ISG15 ubiquitin-like modifier								Hs.458485
205552_s_at	5.64451	OAS1	2',5'-oligoadenylate synthetase 1, 40/46kDa								Hs.524760
205569_at	3.84358	LAMP3	lysosomal-associated membrane protein 3								Hs.518448
205602_x_at	2.05779	PSG7	pregnancy specific beta-1-glycoprotein 7								Hs.709203
205659_at	2.12269	HDAC9	histone deacetylase 9								Hs.196054
205660_at	3.12551	OASL	2'-5'-oligoadenylate synthetase-like								Hs.118633
205677_s_at	-2.29941	DLEU1	deleted in lymphocytic leukemia 1 (non-protein coding)								Hs.591229
205680_at	13.2682	MMP10	matrix metallopeptidase 10 (stromelysin 2)								Hs.2258
205681_at	48.3226	BCL2A1	BCL2-related protein A1								Hs.227817
205724_at	2.51727	PKP1	plakophilin 1 (ectodermal dysplasia/skin fragility syndrome)								Hs.497350
205759_s_at	2.04993	SULT2B1	sulfotransferase family, cytosolic, 2B, member 1								Hs.369331
205798_at	2.40464	IL7R	interleukin 7 receptor								Hs.591742
205858_at	-2.06123	NGFR	nerve growth factor receptor (TNFR superfamily, member 16)								Hs.415768
205863_at	5.07159	S100A12	S100 calcium binding protein A12								Hs.19413
205900_at	2.52481	KRT1	keratin 1								Hs.80828
205916_at	4.40266	S100A7	S100 calcium binding protein A7								Hs.112408
205990_s_at	-2.78308	WNT5A	wingless-type MMTV integration site family, member 5A								Hs.696364
206008_at	4.67275	TGM1	transglutaminase 1 (K polypeptide epidermal type I, protein-glutamine-gamma-glutamyltransferase)								Hs.508950
206025_s_at	2.32279	TNFAIP6	tumor necrosis factor, alpha-induced protein 6								Hs.437322
206026_s_at	3.12311	TNFAIP6	tumor necrosis factor, alpha-induced protein 6								Hs.437322
206034_at	2.00417	SERPINB8	serpin peptidase inhibitor, clade B (ovalbumin), member 8								Hs.368077
206157_at	2.40574	PTX3	pentraxin-related gene, rapidly induced by IL-1 beta								Hs.591286
206170_at	3.3333	ADRB2	adrenergic, beta-2-, receptor, surface								Hs.591251
206172_at	12.3226	IL13RA2	interleukin 13 receptor, alpha 2								Hs.336046
206176_at	2.5459	BMP6	bone morphogenetic protein 6								Hs.285671
206193_s_at	2.68195	CDSN	corneodesmosin								Hs.556031
206205_at	-2.74456	MPHOSPH9	M-phase phosphoprotein 9								Hs.577404
206376_at	-2.32155	SLC6A15	solute carrier family 6 (neutral amino acid transporter), member 15								Hs.44424
206400_at	2.02195	LGALS7 /// LGALS7B	lectin, galactoside-binding, soluble, 7 /// lectin, galactoside-binding, soluble, 7B								Hs.707031
206421_s_at	2.07897	SERPINB7	serpin peptidase inhibitor, clade B (ovalbumin), member 7								Hs.138202
206503_x_at	2.29633	PML	promyelocytic leukemia								Hs.526464
206504_at	2.73877	CYP24A1	cytochrome P450, family 24, subfamily A, polypeptide 1								Hs.89663
206522_at	3.27599	LOC642103 /// MGAM	similar to Maltase-glucoamylase, intestinal /// maltase-glucoamylase (alpha-glucosidase)								Hs.122785
206552_s_at	4.78256	TAC1	tachykinin, precursor 1								Hs.2563
206631_at	-2.14447	PTGER2	prostaglandin E receptor 2 (subtype EP2), 53kDa								Hs.2090
206632_s_at	2.73675	APOBEC3B	apolipoprotein B mRNA editing enzyme, catalytic polypeptide-like 3B								Hs.226307
206642_at	2.50635	DSG1	desmoglein 1								Hs.2633
206683_at	2.38968	ZNF165	zinc finger protein 165								Hs.535177
206969_at	20.0087	KRT34	keratin 34								Hs.296942
207065_at	5.53645	KRT75	keratin 75								Hs.697046
207196_s_at	3.73318	TNIP1	TNFAIP3 interacting protein 1								Hs.355141
207219_at	-2.05182	ZNF643	zinc finger protein 643								Hs.133034
207430_s_at	2.91268	MSMB	microseminoprotein, beta-								Hs.255462
207526_s_at	2.97854	IL1RL1	interleukin 1 receptor-like 1								Hs.66
207571_x_at	2.77466	C1orf38	chromosome 1 open reading frame 38								Hs.10649
207720_at	2.23261	LOR	loricrin								Hs.251680
207826_s_at	-2.07576	ID3	inhibitor of DNA binding 3, dominant negative helix-loop-helix protein								Hs.76884
207850_at	8.91019	CXCL3	chemokine (C-X-C motif) ligand 3								Hs.89690
207992_s_at	2.04964	AMPD3	adenosine monophosphate deaminase (isoform E)								Hs.501890
208012_x_at	2.34826	SP110	SP110 nuclear body protein								Hs.145150
208370_s_at	2.21225	RCAN1	regulator of calcineurin 1								Hs.282326
208394_x_at	2.14683	ESM1	endothelial cell-specific molecule 1								Hs.129944
208436_s_at	3.83944	IRF7	interferon regulatory factor 7								Hs.166120
208483_x_at	2.84769	KRT33A	keratin 33A								Hs.512579
208485_x_at	2.61404	CFLAR	CASP8 and FADD-like apoptosis regulator								Hs.390736
208539_x_at	14.3967	SPRR2B	small proline-rich protein 2B								Hs.568239
208763_s_at	-3.59741	TSC22D3	TSC22 domain family, member 3								Hs.716410
209124_at	2.39843	MYD88	myeloid differentiation primary response gene (88)								Hs.82116
209239_at	2.04804	NFKB1	nuclear factor of kappa light polypeptide gene enhancer in B-cells 1								Hs.654408
209282_at	2.09774	PRKD2	protein kinase D2								Hs.466987
209289_at	-2.03215	NFIB	nuclear factor I/B								Hs.644095
209387_s_at	2.45777	TM4SF1	transmembrane 4 L six family member 1								Hs.715499
209406_at	-3.90616	BAG2	BCL2-associated athanogene 2								Hs.719303
209417_s_at	2.16084	IFI35	interferon-induced protein 35								Hs.632258
209435_s_at	2.0655	ARHGEF2	rho/rac guanine nucleotide exchange factor (GEF) 2								Hs.655209
209459_s_at	3.23567	ABAT	4-aminobutyrate aminotransferase								Hs.336768
209460_at	2.71922	ABAT	4-aminobutyrate aminotransferase								Hs.336768
209493_at	3.53889	PDZD2	PDZ domain containing 2								Hs.481819
209498_at	3.9816	CEACAM1	carcinoembryonic antigen-related cell adhesion molecule 1 (biliary glycoprotein)								Hs.512682
209508_x_at	2.69706	CFLAR	CASP8 and FADD-like apoptosis regulator								Hs.390736
209602_s_at	2.16089	GATA3	GATA binding protein 3								Hs.524134
209699_x_at	2.26664	AKR1C2	aldo-keto reductase family 1, member C2 (dihydrodiol dehydrogenase 2; bile acid binding protein; 3-alpha hydroxysteroid dehydrogenase, type III)								Hs.567256
209719_x_at	2.60392	SERPINB3	serpin peptidase inhibitor, clade B (ovalbumin), member 3								Hs.227948
209720_s_at	2.74749	SERPINB3	serpin peptidase inhibitor, clade B (ovalbumin), member 3								Hs.227948
209723_at	2.26843	SERPINB9	serpin peptidase inhibitor, clade B (ovalbumin), member 9								Hs.104879
209762_x_at	2.32401	SP110	SP110 nuclear body protein								Hs.145150
209774_x_at	7.93779	CXCL2	chemokine (C-X-C motif) ligand 2								Hs.75765
209800_at	2.3039	KRT16	keratin 16								Hs.655160
209821_at	14.3783	IL33	interleukin 33								Hs.348390
209890_at	-2.55025	TSPAN5	tetraspanin 5								Hs.591706
209921_at	-5.02728	SLC7A11	solute carrier family 7, (cationic amino acid transporter, y+ system) member 11								Hs.390594
209925_at	2.51211	OCLN	occludin								Hs.592605
209939_x_at	3.43824	CFLAR	CASP8 and FADD-like apoptosis regulator								Hs.390736
209949_at	6.72664	NCF2	neutrophil cytosolic factor 2								Hs.587558
209969_s_at	2.94356	STAT1	signal transducer and activator of transcription 1, 91kDa								Hs.715518
210001_s_at	2.67208	SOCS1	suppressor of cytokine signaling 1								Hs.50640
210004_at	38.3107	OLR1	oxidized low density lipoprotein (lectin-like) receptor 1								Hs.412484
210095_s_at	3.42444	IGFBP3	insulin-like growth factor binding protein 3								Hs.450230
210138_at	2.39492	RGS20	regulator of G-protein signaling 20								Hs.368733
210163_at	12.5672	CXCL11	chemokine (C-X-C motif) ligand 11								Hs.632592
210220_at	-2.61296	FZD2	frizzled homolog 2 (Drosophila)								Hs.142912
210297_s_at	3.28125	MSMB	microseminoprotein, beta-								Hs.255462
210413_x_at	2.79849	SERPINB3 /// SERPINB4	serpin peptidase inhibitor, clade B (ovalbumin), member 3 /// serpin peptidase inhibitor, clade B (ovalbumin), member 4								Hs.123035
210511_s_at	5.06311	INHBA	inhibin, beta A								Hs.583348
210538_s_at	4.6649	BIRC3	baculoviral IAP repeat-containing 3								Hs.127799
210563_x_at	3.22468	CFLAR	CASP8 and FADD-like apoptosis regulator								Hs.390736
210564_x_at	2.84917	CFLAR	CASP8 and FADD-like apoptosis regulator								Hs.390736
210567_s_at	-2.2429	SKP2	S-phase kinase-associated protein 2 (p45)								Hs.23348
210705_s_at	2.20883	TRIM5	tripartite motif-containing 5								Hs.370515
210785_s_at	3.19438	C1orf38	chromosome 1 open reading frame 38								Hs.10649
210797_s_at	2.86141	OASL	2'-5'-oligoadenylate synthetase-like								Hs.118633
210845_s_at	2.90774	PLAUR	plasminogen activator, urokinase receptor								Hs.466871
210873_x_at	23.599	APOBEC3A	apolipoprotein B mRNA editing enzyme, catalytic polypeptide-like 3A								Hs.348983
211013_x_at	2.29298	PML	promyelocytic leukemia								Hs.526464
211122_s_at	12.973	CXCL11	chemokine (C-X-C motif) ligand 11								Hs.632592
211194_s_at	-2.03824	TP63	tumor protein p63								Hs.137569
211316_x_at	2.85828	CFLAR	CASP8 and FADD-like apoptosis regulator								Hs.390736
211317_s_at	3.30078	CFLAR	CASP8 and FADD-like apoptosis regulator								Hs.390736
211372_s_at	17.6374	IL1R2	interleukin 1 receptor, type II								Hs.25333
211429_s_at	2.80652	SERPINA1	serpin peptidase inhibitor, clade A (alpha-1 antiproteinase, antitrypsin), member 1								Hs.525557
211506_s_at	40.2236	IL8	interleukin 8								Hs.624
211597_s_at	2.23749	HOPX	HOP homeobox								Hs.654864
211651_s_at	-2.11194	LAMB1	laminin, beta 1								Hs.650585
211653_x_at	2.23703	AKR1C2	aldo-keto reductase family 1, member C2 (dihydrodiol dehydrogenase 2; bile acid binding protein; 3-alpha hydroxysteroid dehydrogenase, type III)								Hs.567256
211862_x_at	2.83523	CFLAR	CASP8 and FADD-like apoptosis regulator								Hs.390736
211906_s_at	9.78095	SERPINB4	serpin peptidase inhibitor, clade B (ovalbumin), member 4								Hs.123035
211924_s_at	2.94433	PLAUR	plasminogen activator, urokinase receptor								Hs.466871
212143_s_at	3.12181	IGFBP3	insulin-like growth factor binding protein 3								Hs.450230
212268_at	3.11375	SERPINB1	serpin peptidase inhibitor, clade B (ovalbumin), member 1								Hs.381167
212279_at	-2.70259	TMEM97	transmembrane protein 97								Hs.199695
212281_s_at	-2.22481	TMEM97	transmembrane protein 97								Hs.199695
212282_at	-2.10497	TMEM97	transmembrane protein 97								Hs.199695
212657_s_at	5.57229	IL1RN	interleukin 1 receptor antagonist								Hs.81134
212659_s_at	5.4507	IL1RN	interleukin 1 receptor antagonist								Hs.81134
212733_at	2.03765	KIAA0226	KIAA0226								Hs.478868
212741_at	2.15753	MAOA	monoamine oxidase A								Hs.183109
213029_at	-2.10619	NFIB	nuclear factor I/B								Hs.644095
213032_at	-2.57585	NFIB	nuclear factor I/B								Hs.644095
213033_s_at	-2.1231	NFIB	nuclear factor I/B								Hs.644095
213142_x_at	2.92343	PION	pigeon homolog (Drosophila)								Hs.186649
213172_at	2.45519	TTC9	tetratricopeptide repeat domain 9								Hs.79170
213293_s_at	3.0888	TRIM22	tripartite motif-containing 22								Hs.501778
213338_at	4.16504	TMEM158	transmembrane protein 158								Hs.716411
213361_at	3.53413	TDRD7	tudor domain containing 7								Hs.193842
213524_s_at	4.14309	G0S2	G0/G1switch 2								Hs.432132
213572_s_at	2.89741	SERPINB1	serpin peptidase inhibitor, clade B (ovalbumin), member 1								Hs.381167
213677_s_at	-2.04373	PMS1	PMS1 postmeiotic segregation increased 1 (S. cerevisiae)								Hs.111749
213796_at	4.23458	SPRR1A	small proline-rich protein 1A								Hs.46320
213797_at	3.6959	RSAD2	radical S-adenosyl methionine domain containing 2								Hs.17518
213895_at	2.92305	EMP1	epithelial membrane protein 1								Hs.707901
213959_s_at	-2.38254	RPGRIP1L	RPGRIP1-like								Hs.298382
214022_s_at	2.43963	IFITM1	interferon induced transmembrane protein 1 (9-27)								Hs.458414
214059_at	2.41683	IFI44	Interferon-induced protein 44								Hs.82316
214146_s_at	3.16671	PPBP	pro-platelet basic protein (chemokine (C-X-C motif) ligand 7)								Hs.2164
214329_x_at	3.47938	TNFSF10	tumor necrosis factor (ligand) superfamily, member 10								Hs.478275
214453_s_at	2.93669	IFI44	interferon-induced protein 44								Hs.82316
214486_x_at	2.51865	CFLAR	CASP8 and FADD-like apoptosis regulator								Hs.390736
214539_at	2.07911	SERPINB10	serpin peptidase inhibitor, clade B (ovalbumin), member 10								Hs.158339
214549_x_at	2.81653	SPRR1A	small proline-rich protein 1A								Hs.46320
214599_at	3.38299	IVL	involucrin								Hs.516439
214866_at	3.08519	PLAUR	plasminogen activator, urokinase receptor								Hs.466871
214930_at	-2.03717	SLITRK5	SLIT and NTRK-like family, member 5								Hs.591208
214974_x_at	2.21366	CXCL5	chemokine (C-X-C motif) ligand 5								Hs.89714
215034_s_at	3.41648	TM4SF1	transmembrane 4 L six family member 1								Hs.715499
215143_at	-2.01355	DPY19L2P2	dpy-19-like 2 pseudogene 2 (C. elegans)								Hs.148768
215223_s_at	5.72996	SOD2	superoxide dismutase 2, mitochondrial								Hs.487046
215446_s_at	3.70758	LOX	lysyl oxidase								Hs.102267
215465_at	2.54015	ABCA12	ATP-binding cassette, sub-family A (ABC1), member 12								Hs.134585
215498_s_at	2.02893	MAP2K3	mitogen-activated protein kinase kinase 3								Hs.514012
215649_s_at	-2.02592	MVK	mevalonate kinase								Hs.130607
215731_s_at	-2.65328	MPHOSPH9	M-phase phosphoprotein 9								Hs.577404
215790_at	2.08728	AJAP1	adherens junctions associated protein 1								Hs.25924
215808_at	3.10988	KLK10	kallikrein-related peptidase 10								Hs.275464
216020_at	2.90583	IFIH1	Interferon induced with helicase C domain 1								Hs.163173
216044_x_at	-2.093	FAM69A	family with sequence similarity 69, member A
216243_s_at	5.1627	IL1RN	interleukin 1 receptor antagonist								Hs.81134
216244_at	6.06554	IL1RN	interleukin 1 receptor antagonist								Hs.81134
216245_at	2.10521	IL1RN	interleukin 1 receptor antagonist								Hs.81134
216594_x_at	2.10856	AKR1C1	aldo-keto reductase family 1, member C1 (dihydrodiol dehydrogenase 1; 20-alpha (3-alpha)-hydroxysteroid dehydrogenase)								Hs.460260
216841_s_at	5.00035	SOD2	superoxide dismutase 2, mitochondrial								Hs.487046
217168_s_at	2.57013	HERPUD1	homocysteine-inducible, endoplasmic reticulum stress-inducible, ubiquitin-like domain member 1								Hs.146393
217497_at	2.20813	TYMP	thymidine phosphorylase								Hs.592212
217678_at	-3.58441	SLC7A11	solute carrier family 7, (cationic amino acid transporter, y+ system) member 11								Hs.390594
217986_s_at	2.01909	BAZ1A	bromodomain adjacent to zinc finger domain, 1A								Hs.509140
218182_s_at	6.28892	CLDN1	claudin 1								Hs.439060
218319_at	2.04298	PELI1	pellino homolog 1 (Drosophila)								Hs.7886
218326_s_at	-2.07796	LGR4	leucine-rich repeat-containing G protein-coupled receptor 4								Hs.502176
218330_s_at	-2.2541	NAV2	neuron navigator 2								Hs.502116
218400_at	2.21175	OAS3	2'-5'-oligoadenylate synthetase 3, 100kDa								Hs.528634
218429_s_at	2.05934	C19orf66	chromosome 19 open reading frame 66								Hs.655613
218543_s_at	2.06742	PARP12	poly (ADP-ribose) polymerase family, member 12								Hs.12646
218559_s_at	5.04888	MAFB	v-maf musculoaponeurotic fibrosarcoma oncogene homolog B (avian)								Hs.169487
218706_s_at	2.69821	GRAMD3	GRAM domain containing 3								Hs.363558
218717_s_at	2.14195	LEPREL1	leprecan-like 1								Hs.374191
218718_at	-2.69185	PDGFC	platelet derived growth factor C								Hs.570855
218806_s_at	-2.35762	VAV3	vav 3 guanine nucleotide exchange factor								Hs.267659
218807_at	-2.11761	VAV3	vav 3 guanine nucleotide exchange factor								Hs.267659
218868_at	-2.15933	ACTR3B	ARP3 actin-related protein 3 homolog B (yeast)								Hs.647117
218943_s_at	5.83861	DDX58	DEAD (Asp-Glu-Ala-Asp) box polypeptide 58								Hs.190622
218963_s_at	2.55255	KRT23	keratin 23 (histone deacetylase inducible)								Hs.9029
218986_s_at	2.05021	DDX60	DEAD (Asp-Glu-Ala-Asp) box polypeptide 60								Hs.591710
218995_s_at	7.37621	EDN1	endothelin 1								Hs.511899
219011_at	2.26074	PLEKHA4	pleckstrin homology domain containing, family A (phosphoinositide binding specific) member 4								Hs.9469
219174_at	-2.16706	IFT74	intraflagellar transport 74 homolog (Chlamydomonas)								Hs.145402
219209_at	3.94874	IFIH1	interferon induced with helicase C domain 1								Hs.163173
219210_s_at	2.3059	RAB8B	RAB8B, member RAS oncogene family								Hs.389733
219211_at	5.32026	USP18	ubiquitin specific peptidase 18								Hs.38260
219257_s_at	2.38992	SPHK1	sphingosine kinase 1								Hs.68061
219263_at	-3.38233	RNF128	ring finger protein 128								Hs.496542
219317_at	-2.17367	POLI	polymerase (DNA directed) iota								Hs.438533
219352_at	2.91453	HERC6	hect domain and RLD 6								Hs.529317
219554_at	2.65218	RHCG	Rh family, C glycoprotein								Hs.459284
219648_at	2.19044	MREG	melanoregulin								Hs.707104
219691_at	4.91489	SAMD9	sterile alpha motif domain containing 9								Hs.65641
219716_at	2.03139	APOL6	apolipoprotein L, 6								Hs.257352
219795_at	12.4476	SLC6A14	solute carrier family 6 (amino acid transporter), member 14								Hs.522109
219825_at	2.26644	CYP26B1	cytochrome P450, family 26, subfamily B, polypeptide 1								Hs.91546
219911_s_at	2.11293	LOC100134295 /// SLCO4A1	similar to Solute carrier organic anion transporter family, member 4A1 /// solute carrier organic anion transporter family, member 4A1								Hs.235782
219962_at	2.4725	ACE2	angiotensin I converting enzyme (peptidyl-dipeptidase A) 2								Hs.178098
219987_at	-2.15759										Hs.363087
219995_s_at	2.69945	ZNF750	zinc finger protein 750								Hs.653124
219998_at	2.15026	HSPC159	galectin-related protein								Hs.372208
220030_at	2.33603	STYK1	serine/threonine/tyrosine kinase 1								Hs.24979
220104_at	2.39929	ZC3HAV1	zinc finger CCCH-type, antiviral 1								Hs.133512
220145_at	-2.5496	MAP9	microtubule-associated protein 9								Hs.61271
220262_s_at	-2.08761	DLK2	delta-like 2 homolog (Drosophila)								Hs.337251
220322_at	17.8378	IL1F9	interleukin 1 family, member 9								Hs.211238
220620_at	9.75938	CRCT1	cysteine-rich C-terminal 1								Hs.110196
220664_at	6.16869	SPRR2C	small proline-rich protein 2C (pseudogene)								Hs.2421
220673_s_at	2.0873	PPP4R4	protein phosphatase 4, regulatory subunit 4								Hs.259599
220917_s_at	-2.06262	WDR19	WD repeat domain 19								Hs.438482
221477_s_at	2.012	SOD2	superoxide dismutase 2, mitochondrial								Hs.487046
221667_s_at	2.05858	HSPB8	heat shock 22kDa protein 8								Hs.400095
221680_s_at	2.01441	ETV7	ets variant 7								Hs.272398
221778_at	2.82917	JHDM1D	jumonji C domain containing histone demethylase 1 homolog D (S. cerevisiae)								Hs.308710
221903_s_at	2.4135	CYLD	cylindromatosis (turban tumor syndrome)								Hs.578973
221965_at	-2.19448	MPHOSPH9	M-phase phosphoprotein 9								Hs.577404
222108_at	-2.04377	AMIGO2	adhesion molecule with Ig-like domain 2								Hs.121520
222150_s_at	3.03186	PION	pigeon homolog (Drosophila)								Hs.186649
222162_s_at	2.08819	ADAMTS1	ADAM metallopeptidase with thrombospondin type 1 motif, 1								Hs.643357
222223_s_at	2.04939	IL1F5	interleukin 1 family, member 5 (delta)								Hs.516301
222233_s_at	2.03506	DCLRE1C	DNA cross-link repair 1C (PSO2 homolog, S. cerevisiae)								Hs.656065
32088_at	2.04664	BLZF1	basic leucine zipper nuclear factor 1								Hs.130746
33304_at	4.51754	ISG20	interferon stimulated exonuclease gene 20kDa								Hs.459265
36564_at	2.002	RNF19B	ring finger protein 19B								Hs.591504
36711_at	2.59511	MAFF	v-maf musculoaponeurotic fibrosarcoma oncogene homolog F (avian)								Hs.517617
39549_at	2.36763	NPAS2	neuronal PAS domain protein 2								Hs.156832
41469_at	4.23008	PI3	peptidase inhibitor 3, skin-derived								Hs.112341
50400_at	2.42272	PAOX	polyamine oxidase (exo-N4-amino)								Hs.532469
53720_at	2.73392	C19orf66	chromosome 19 open reading frame 66								Hs.655613
222549_at	10.5123	CLDN1	claudin 1								Hs.439060
222670_s_at	2.19984	MAFB	v-maf musculoaponeurotic fibrosarcoma oncogene homolog B (avian)								Hs.169487
222697_s_at	-2.02436	ABHD10	abhydrolase domain containing 10								Hs.708240
222717_at	-3.9634	SDPR	serum deprivation response (phosphatidylserine binding protein)								Hs.26530
222719_s_at	-2.75688	PDGFC	platelet derived growth factor C								Hs.570855
222793_at	4.13776	DDX58	DEAD (Asp-Glu-Ala-Asp) box polypeptide 58								Hs.190622
222802_at	9.69077	EDN1	endothelin 1								Hs.511899
222858_s_at	2.02452	DAPP1	dual adaptor of phosphotyrosine and 3-phosphoinositides								Hs.436271
222859_s_at	2.30455	DAPP1	dual adaptor of phosphotyrosine and 3-phosphoinositides								Hs.436271
223082_at	2.26883	SH3KBP1	SH3-domain kinase binding protein 1								Hs.719268
223204_at	-2.16293	C4orf18	chromosome 4 open reading frame 18								Hs.567498
223217_s_at	2.00079	NFKBIZ	nuclear factor of kappa light polypeptide gene enhancer in B-cells inhibitor, zeta								Hs.319171
223218_s_at	4.83786	NFKBIZ	nuclear factor of kappa light polypeptide gene enhancer in B-cells inhibitor, zeta								Hs.319171
223220_s_at	3.4571	PARP9	poly (ADP-ribose) polymerase family, member 9								Hs.518200
223233_s_at	2.18993	CGN	cingulin								Hs.591464
223235_s_at	2.1794	SMOC2	SPARC related modular calcium binding 2								Hs.487200
223315_at	-3.14597	NTN4	netrin 4								Hs.201034
223434_at	3.40935	GBP3	guanylate binding protein 3
223454_at	2.34637	CXCL16	chemokine (C-X-C motif) ligand 16								Hs.711652
223484_at	19.0921	C15orf48	chromosome 15 open reading frame 48								Hs.112242
223599_at	-2.66306	TRIM6	tripartite motif-containing 6								Hs.125300
223776_x_at	2.02651	TINF2	TERF1 (TRF1)-interacting nuclear factor 2								Hs.496191
223784_at	2.24625	TMEM27	transmembrane protein 27								Hs.129614
223798_at	2.16913	SLC41A2	solute carrier family 41, member 2								Hs.577463
223952_x_at	3.03551	DHRS9	dehydrogenase/reductase (SDR family) member 9								Hs.179608
223980_s_at	2.2872	SP110	SP110 nuclear body protein								Hs.145150
224009_x_at	3.14012	DHRS9	dehydrogenase/reductase (SDR family) member 9								Hs.179608
224093_at	9.85558	IFNK	interferon, kappa								Hs.591083
224328_s_at	8.55592	LCE3D	late cornified envelope 3D								Hs.244349
224329_s_at	3.32702	CNFN	cornifelin								Hs.148590
224414_s_at	2.14352	CARD6	caspase recruitment domain family, member 6								Hs.200242
224480_s_at	2.37736	AGPAT9	1-acylglycerol-3-phosphate O-acyltransferase 9								Hs.99196
224701_at	2.39502	PARP14	poly (ADP-ribose) polymerase family, member 14								Hs.518203
224917_at	2.46169	MIR21	microRNA 21
224970_at	-2.83245	NFIA	nuclear factor I/A								Hs.594180
224975_at	-3.22029	NFIA	nuclear factor I/A								Hs.594180
224976_at	-2.62164	NFIA	nuclear factor I/A								Hs.594180
225033_at	2.03216	ST3GAL1	ST3 beta-galactoside alpha-2,3-sialyltransferase 1								Hs.374257
225123_at	-3.07511										Hs.120633
225142_at	3.43969	JHDM1D	jumonji C domain containing histone demethylase 1 homolog D (S. cerevisiae)								Hs.308710
225202_at	-2.52038	RHOBTB3	Rho-related BTB domain containing 3								Hs.445030
225387_at	-2.22714	TSPAN5	tetraspanin 5								Hs.591706
225388_at	-2.37038	TSPAN5	tetraspanin 5								Hs.591706
225415_at	2.07588	DTX3L	deltex 3-like (Drosophila)								Hs.518201
225510_at	2.25819	OAF	OAF homolog (Drosophila)								Hs.445081
225516_at	2.59519	SLC7A2	solute carrier family 7 (cationic amino acid transporter, y+ system), member 2								Hs.448520
225636_at	2.03644	STAT2	signal transducer and activator of transcription 2, 113kDa								Hs.530595
225646_at	2.64744	CTSC	cathepsin C								Hs.128065
225647_s_at	2.11397	CTSC	cathepsin C								Hs.128065
225768_at	-2.20074	NR1D2	nuclear receptor subfamily 1, group D, member 2								Hs.37288
225782_at	-2.00489	MSRB3	methionine sulfoxide reductase B3								Hs.339024
225820_at	-2.15052	PHF17	PHD finger protein 17								Hs.12420
225955_at	2.77077	LOC653506 /// METRNL	similar to meteorin, glial cell differentiation regulator-like /// meteorin, glial cell differentiation regulator-like								Hs.591142
225987_at	5.00991	STEAP4	STEAP family member 4								Hs.521008
226120_at	-2.60662	TTC8	tetratricopeptide repeat domain 8								Hs.303055
226136_at	2.27167	GLIPR1	GLI pathogenesis-related 1								Hs.205558
226142_at	2.4218	GLIPR1	GLI pathogenesis-related 1								Hs.205558
226218_at	3.88476	IL7R	interleukin 7 receptor								Hs.635723
226237_at	-4.15382										Hs.718575
226275_at	2.18592	MXD1	MAX dimerization protein 1								Hs.468908
226402_at	-2.41618	CYP2U1	cytochrome P450, family 2, subfamily U, polypeptide 1								Hs.109087
226474_at	2.57485	NLRC5	NLR family, CARD domain containing 5								Hs.528836
226489_at	2.20706	TMCC3	transmembrane and coiled-coil domain family 3								Hs.370410
226534_at	-2.04005	KITLG	KIT ligand								Hs.1048
226546_at	-2.08087										Hs.90286
226560_at	5.02797										Hs.210043
226603_at	4.54726	SAMD9L	sterile alpha motif domain containing 9-like								Hs.489118
226633_at	2.2797	RAB8B	RAB8B, member RAS oncogene family								Hs.389733
226694_at	-2.45203	AKAP2 /// PALM2 /// PALM2-AKAP2	A kinase (PRKA) anchor protein 2 /// paralemmin 2 /// PALM2-AKAP2 readthrough transcript								Hs.591908
226702_at	7.86484	CMPK2	cytidine monophosphate (UMP-CMP) kinase 2, mitochondrial								Hs.7155
226711_at	2.47112	FOXN2	forkhead box N2								Hs.468478
226725_at	2.50786										Hs.14691
226757_at	2.0744	IFIT2	interferon-induced protein with tetratricopeptide repeats 2								Hs.437609
226806_s_at	-3.64997	NFIA	nuclear factor I/A								Hs.594180
226817_at	2.17303	DSC2	desmocollin 2								Hs.95612
226889_at	-2.01904	WDR35	WD repeat domain 35								Hs.205427
226939_at	2.84263	CPEB2	cytoplasmic polyadenylation element binding protein 2								Hs.656937
226946_at	-2.03556	C5orf33	chromosome 5 open reading frame 33								Hs.81907
226974_at	-2.20052	NEDD4L	neural precursor cell expressed, developmentally down-regulated 4-like								Hs.185677
226991_at	3.34785	NFATC2	Nuclear factor of activated T-cells, cytoplasmic, calcineurin-dependent 2								Hs.713650
227107_at	2.06334										Hs.715734
227140_at	2.90188										Hs.28792
227167_s_at	2.1383										Hs.643605
227180_at	2.12025	ELOVL7	ELOVL family member 7, elongation of long chain fatty acids (yeast)								Hs.274256
227224_at	2.22096	RALGPS2	Ral GEF with PH domain and SH3 binding motif 2								Hs.709811
227272_at	2.08038	C15orf52	chromosome 15 open reading frame 52								Hs.32433
227295_at	-2.16637	IKIP	IKK interacting protein								Hs.252543
227314_at	2.33952	ITGA2	integrin, alpha 2 (CD49B, alpha 2 subunit of VLA-2 receptor)								Hs.482077
227370_at	-2.13162	FAM171B	family with sequence similarity 171, member B								Hs.28872
227399_at	2.57966	VGLL3	vestigial like 3 (Drosophila)								Hs.435013
227443_at	2.02937	C9orf150	chromosome 9 open reading frame 150								Hs.445356
227486_at	2.76207	NT5E	5'-nucleotidase, ecto (CD73)								Hs.153952
227492_at	2.84942										Hs.654872
227533_at	2.10801										Hs.657592
227609_at	2.86624	EPSTI1	epithelial stromal interaction 1 (breast)								Hs.546467
227697_at	2.24871	SOCS3	suppressor of cytokine signaling 3								Hs.527973
227717_at	2.08923	FLJ41603	FLJ41603 protein								Hs.256206
227807_at	2.16064	PARP9	poly (ADP-ribose) polymerase family, member 9								Hs.518200
227875_at	-2.10514	KLHL13	kelch-like 13 (Drosophila)								Hs.348262
227955_s_at	-2.09029	EFNA5	ephrin-A5								Hs.288741
228038_at	-2.30668	SOX2	SRY (sex determining region Y)-box 2								Hs.518438
228141_at	-2.29577	GPX8	glutathione peroxidase 8 (putative)								Hs.289044
228152_s_at	2.86741	DDX60L	DEAD (Asp-Glu-Ala-Asp) box polypeptide 60-like								Hs.535011
228176_at	2.25004	S1PR3	sphingosine-1-phosphate receptor 3
228230_at	3.68529	PRIC285	peroxisomal proliferator-activated receptor A interacting complex 285								Hs.517180
228315_at	-2.08254										Hs.371609
228423_at	-2.31701	MAP9	microtubule-associated protein 9								Hs.61271
228442_at	4.04697										Hs.599855
228450_at	2.67493	PLEKHA7	pleckstrin homology domain containing, family A member 7								Hs.12332
228468_at	2.0057	MASTL	microtubule associated serine/threonine kinase-like								Hs.276905
228523_at	-3.72295	NANOS1	nanos homolog 1 (Drosophila)								Hs.591918
228531_at	4.70352	SAMD9	sterile alpha motif domain containing 9								Hs.65641
228575_at	-2.53886	IL20RB	interleukin 20 receptor beta								Hs.61232
228607_at	2.64229	OAS2	2'-5'-oligoadenylate synthetase 2, 69/71kDa								Hs.414332
228617_at	4.11974	XAF1	XIAP associated factor 1								Hs.441975
228661_s_at	-2.00154										Hs.526415
228726_at	2.93753										Hs.592409
228737_at	-2.08658	TOX2	TOX high mobility group box family member 2								Hs.26608
228846_at	2.70141	MXD1	MAX dimerization protein 1								Hs.468908
228937_at	2.0587	C13orf31	chromosome 13 open reading frame 31								Hs.210586
228956_at	-3.08936	UGT8	UDP glycosyltransferase 8								Hs.144197
228964_at	5.48665	PRDM1	PR domain containing 1, with ZNF domain								Hs.436023
229074_at	2.33423										Hs.598990
229221_at	2.5078	CD44	CD44 molecule (Indian blood group)								Hs.502328
229292_at	2.69401	EPB41L5	erythrocyte membrane protein band 4.1 like 5								Hs.654802
229299_at	-2.28062	C5orf33	chromosome 5 open reading frame 33								Hs.81907
229450_at	3.50918	IFIT3	interferon-induced protein with tetratricopeptide repeats 3								Hs.714337
229566_at	5.64139	LOC645638	similar to WDNM1-like protein								Hs.463652
229641_at	-2.13888										Hs.49943
229764_at	-2.00768	TPRG1	tumor protein p63 regulated 1								Hs.338851
229933_at	4.11531	C1orf74	chromosome 1 open reading frame 74								Hs.497642
230036_at	2.23191	SAMD9L	sterile alpha motif domain containing 9-like								Hs.489118
230177_at	-2.02821										Hs.374577
230266_at	-2.16919	RAB7B	RAB7B, member RAS oncogene family								Hs.534612
230314_at	2.45151										Hs.663929
230356_at	-2.37558										Hs.290255
230469_at	2.39839	RTKN2	rhotekin 2								Hs.58559
230779_at	-2.32791	TNRC6B	trinucleotide repeat containing 6B								Hs.372082
230820_at	2.02185										Hs.635064
230835_at	2.69933	KRTDAP	keratinocyte differentiation-associated protein								Hs.112457
231022_at	2.30591										Hs.624115
231234_at	2.37962	CTSC	cathepsin C								Hs.128065
231577_s_at	7.73329	GBP1	guanylate binding protein 1, interferon-inducible, 67kDa								Hs.62661
231769_at	2.28638	FBXO6	F-box protein 6								Hs.464419
231779_at	2.89965	IRAK2	interleukin-1 receptor-associated kinase 2								Hs.449207
231929_at	5.43723	IKZF2	IKAROS family zinc finger 2 (Helios)								Hs.604950
231932_at	3.58164	TRAF3IP3	TRAF3 interacting protein 3								Hs.147434
232024_at	2.08372	GIMAP2	GTPase, IMAP family member 2								Hs.647071
232082_x_at	8.75929	SPRR3	small proline-rich protein 3								Hs.139322
232116_at	2.30741	GRHL3	grainyhead-like 3 (Drosophila)								Hs.657920
232176_at	-3.29706	SLITRK6	SLIT and NTRK-like family, member 6								Hs.525105
232231_at	-3.34856	RUNX2	runt-related transcription factor 2								Hs.535845
232254_at	2.24029										Hs.655063
232277_at	4.60885										Hs.535966
232481_s_at	-3.1854	SLITRK6	SLIT and NTRK-like family, member 6								Hs.525105
232517_s_at	2.15395	PRIC285	peroxisomal proliferator-activated receptor A interacting complex 285								Hs.517180
232666_at	2.46094	OAS3	2'-5'-oligoadenylate synthetase 3, 100kDa								Hs.528634
232682_at	2.21252	MREG	melanoregulin								Hs.707104
233002_at	2.60764	PPP4R4	protein phosphatase 4, regulatory subunit 4								Hs.259599
233011_at	2.35511	ANXA1	Annexin A1								Hs.494173
233413_at	-2.09817										Hs.715681
233565_s_at	2.33605	SDCBP2	syndecan binding protein (syntenin) 2								Hs.657015
234608_at	2.33851	LAMA3	laminin, alpha 3								Hs.436367
234987_at	2.69656										Hs.660221
235146_at	2.3629	TMCC3	transmembrane and coiled-coil domain family 3								Hs.370410
235157_at	2.61699										Hs.664716
235272_at	4.08232	SBSN	suprabasin								Hs.433484
235273_at	-2.25651	DYX1C1	dyslexia susceptibility 1 candidate 1								Hs.126403
235276_at	2.20304	EPSTI1	Epithelial stromal interaction 1 (breast)								Hs.546467
235299_at	2.69628	SLC41A2	solute carrier family 41, member 2								Hs.577463
235518_at	-2.22877	SLC8A1	solute carrier family 8 (sodium/calcium exchanger), member 1								Hs.31961
235529_x_at	2.21597										Hs.660221
235643_at	2.17516	SAMD9L	sterile alpha motif domain containing 9-like								Hs.489118
235692_at	2.20432	SH3KBP1	SH3-domain kinase binding protein 1								Hs.719268
235714_at	4.09605	GANC	glucosidase, alpha; neutral C
235737_at	3.07943	TSLP	thymic stromal lymphopoietin								Hs.389874
235759_at	-2.20729										Hs.719466
235852_at	-2.15451	STON2	Stonin 2								Hs.14248
235857_at	2.43224	KCTD11	potassium channel tetramerisation domain containing 11								Hs.592112
235937_at	2.11936										Hs.603143
235964_x_at	2.26788										Hs.660221
235976_at	-3.77575	SLITRK6	SLIT and NTRK-like family, member 6								Hs.525105
236077_at	2.10205	GANC	glucosidase, alpha; neutral C
236119_s_at	3.89163	SPRR2G	small proline-rich protein 2G								Hs.490253
236262_at	2.66123	MMRN2	multimerin 2								Hs.719260
236646_at	2.11258	C12orf59	chromosome 12 open reading frame 59								Hs.226422
236982_at	2.84225										Hs.602497
237411_at	2.63508	ADAMTS6	ADAM metallopeptidase with thrombospondin type 1 motif, 6								Hs.482291
237426_at	2.0753	SP100	SP100 nuclear antigen								Hs.369056
237732_at	4.07578										Hs.135098
238028_at	2.1475	LOC100128918	hypothetical protein LOC100128918								Hs.710148
238029_s_at	-2.22238	SLC16A14	solute carrier family 16, member 14 (monocarboxylic acid transporter 14)								Hs.504317
238567_at	3.43406	SGPP2	sphingosine-1-phosphate phosphotase 2								Hs.591604
238599_at	-2.23415	IRAK1BP1	interleukin-1 receptor-associated kinase 1 binding protein 1								Hs.656212
238825_at	2.89219	ACRC	acidic repeat containing								Hs.135167
239430_at	4.13564	IGFL1	IGF-like family member 1								Hs.546554
239538_at	-2.01456	ZRANB3	zinc finger, RAN-binding domain containing 3								Hs.658422
239973_at	-2.06909										Hs.212709
240770_at	2.72302	TMEM171	transmembrane protein 171								Hs.162246
241412_at	2.17436	BTC	betacellulin								Hs.710156
241435_at	2.16603
241455_at	2.23247										Hs.444277
241916_at	3.34962										Hs.671285
242060_x_at	2.01728	PHF11	PHD finger protein 11								Hs.369039
242204_at	7.29285	WFDC5	WAP four-disulfide core domain 5								Hs.375031
242218_at	2.05502	PPARD	peroxisome proliferator-activated receptor delta								Hs.696032
242458_at	2.10673	RALGPS2	Ral GEF with PH domain and SH3 binding motif 2								Hs.709811
242625_at	3.90828	RSAD2	radical S-adenosyl methionine domain containing 2								Hs.17518
242907_at	5.46026
242961_x_at	3.69192	DDX58	DEAD (Asp-Glu-Ala-Asp) box polypeptide 58								Hs.190622
243328_at	3.91578										Hs.551550
243871_at	11.4618	LOC100130476	Similar to hCG2036711								Hs.598050
243894_at	2.21476	SLC41A2	solute carrier family 41, member 2								Hs.577463
243999_at	2.87625	SLFN5	schlafen family member 5								Hs.709347
1552477_a_at	3.45574	IRF6	interferon regulatory factor 6								Hs.719361
1552478_a_at	2.82055	IRF6	interferon regulatory factor 6								Hs.719361
1552485_at	2.94569	LACTB	lactamase, beta								Hs.410388
1552532_a_at	2.2694	ATP6V1C2	ATPase, H+ transporting, lysosomal 42kDa, V1 subunit C2								Hs.580464
1552580_at	2.11051	TRIML2	tripartite motif family-like 2								Hs.276429
1552623_at	2.67254	HSH2D	hematopoietic SH2 domain containing								Hs.631617
1552658_a_at	2.19708	NAV3	neuron navigator 3								Hs.655301
1552766_at	-2.26198	HS6ST2	heparan sulfate 6-O-sulfotransferase 2								Hs.385956
1552972_at	2.98218
1553055_a_at	2.09087	SLFN5	schlafen family member 5								Hs.709347
1553081_at	2.10708	WFDC12	WAP four-disulfide core domain 12								Hs.352180
1553102_a_at	2.42914	CCDC69	coiled-coil domain containing 69								Hs.655336
1553293_at	2.09885	MRGPRX3	MAS-related GPR, member X3								Hs.380177
1553973_a_at	18.3303	SPINK6	serine peptidase inhibitor, Kazal type 6								Hs.334274
1553982_a_at	-2.50995	RAB7B	RAB7B, member RAS oncogene family								Hs.534612
1554007_at	-2.09571										Hs.166348
1554026_a_at	2.16352	MYO10	myosin X								Hs.481720
1554067_at	-2.08673	C12orf66	chromosome 12 open reading frame 66								Hs.505871
1554168_a_at	2.38044	SH3KBP1	SH3-domain kinase binding protein 1								Hs.719268
1554717_a_at	2.00177	PDE4D	phosphodiesterase 4D, cAMP-specific (phosphodiesterase E3 dunce homolog, Drosophila)								Hs.117545
1554724_at	4.10995	SLC6A11	solute carrier family 6 (neurotransmitter transporter, GABA), member 11								Hs.657405
1554997_a_at	7.4917	PTGS2	prostaglandin-endoperoxide synthase 2 (prostaglandin G/H synthase and cyclooxygenase)								Hs.196384
1555355_a_at	2.21862	ETS1	v-ets erythroblastosis virus E26 oncogene homolog 1 (avian)								Hs.369438
1555441_at	2.09529	UBA6	ubiquitin-like modifier activating enzyme 6								Hs.719086
1555464_at	3.15933	IFIH1	interferon induced with helicase C domain 1								Hs.163173
1555491_a_at	2.18254	C19orf66	chromosome 19 open reading frame 66								Hs.655613
1555673_at	5.30883	KRTAP2-4	keratin associated protein 2-4								Hs.406714
1555759_a_at	4.8543	CCL5	chemokine (C-C motif) ligand 5								Hs.514821
1555950_a_at	2.68393	CD55	CD55 molecule, decay accelerating factor for complement (Cromer blood group)								Hs.126517
1557014_a_at	-2.45753	C9orf122	chromosome 9 open reading frame 122								Hs.632652
1557078_at	2.91865	SLFN5	schlafen family member 5								Hs.709347
1557236_at	3.10231	APOL6	apolipoprotein L, 6								Hs.257352
1557321_a_at	2.55861	CAPN14	calpain 14								Hs.468059
1557918_s_at	-2.00007	SLC16A1	solute carrier family 16, member 1 (monocarboxylic acid transporter 1)								Hs.75231
1558101_at	-2.73076	NFIA	nuclear factor I/A								Hs.594180
1558142_at	-2.54075	TNRC6B	trinucleotide repeat containing 6B								Hs.372082
1558369_at	-2.11678	MPHOSPH9	M-phase phosphoprotein 9								Hs.577404
1559433_at	2.81738	LOC149773	Hypothetical protein LOC149773								Hs.473192
1559585_at	3.15053	DDX60L	DEAD (Asp-Glu-Ala-Asp) box polypeptide 60-like								Hs.535011
1559883_s_at	2.29721	SAMHD1	SAM domain and HD domain 1								Hs.580681
1560485_at	2.24464	HIVEP1	human immunodeficiency virus type I enhancer binding protein 1								Hs.567284
1560679_at	8.82266	LOC151438	hypothetical protein LOC151438								Hs.516245
1562102_at	5.14295	AKR1C1	Aldo-keto reductase family 1, member C1 (dihydrodiol dehydrogenase 1; 20-alpha (3-alpha)-hydroxysteroid dehydrogenase)								Hs.460260
1562484_at	-2.6892	FLJ35848	hypothetical protein FLJ35848								Hs.349758
1564796_at	2.1776	EMP1	epithelial membrane protein 1								Hs.707901
1566342_at	3.9195	SOD2	Superoxide dismutase 2, mitochondrial								Hs.487046
1568592_at	2.78656	TRIM69	tripartite motif-containing 69								Hs.489254
1569472_s_at	-2.16203	TTC3	tetratricopeptide repeat domain 3								Hs.368214
1570153_at	-2.0354	C13orf38	chromosome 13 open reading frame 38								Hs.124519
