# Supplementary material for: Gene Expression Profiling of Human Vaginal Cells In Vitro Discriminates Compounds with Pro-Inflammatory and Mucosa-Altering Properties: Novel Biomarkers for Preclinical Testing of HIV Microbicide Candidates
Source: PLoS One. 2015 Jun 8;10(6):e0128557. doi: 10.1371/journal.pone.0128557 (PMC4459878; doi:10.1371/journal.pone.0128557)
Supplement: S5 Table — (XLSX) [file pone.0128557.s005.xlsx]

## Sheet: IMQ
Supplementary Table 5
Probesets deregulated in VK-2 cells by imiquimod
Probe Set ID	Fold change([IMQ] vs [CONTROL])	Gene Symbol	Gene Title	UniGene ID
200632_s_at	2.62842	NDRG1	N-myc downstream regulated 1	Hs.372914
200670_at	2.16942	XBP1	X-box binding protein 1	Hs.437638
200731_s_at	2.5527	PTP4A1	protein tyrosine phosphatase type IVA, member 1	Hs.227777
200732_s_at	2.49177	PTP4A1	protein tyrosine phosphatase type IVA, member 1	Hs.227777
200760_s_at	-2.55227	ARL6IP5	ADP-ribosylation-like factor 6 interacting protein 5	Hs.518060
200769_s_at	-2.46763	MAT2A	methionine adenosyltransferase II, alpha	Hs.516157
200825_s_at	2.44458	HYOU1	hypoxia up-regulated 1	Hs.277704
200920_s_at	2.68581	BTG1	B-cell translocation gene 1, anti-proliferative	Hs.255935
200921_s_at	2.92638	BTG1	B-cell translocation gene 1, anti-proliferative	Hs.255935
201008_s_at	-2.23275	TXNIP	thioredoxin interacting protein	Hs.715525
201041_s_at	6.23488	DUSP1	dual specificity phosphatase 1	Hs.171695
201044_x_at	2.34731	DUSP1	dual specificity phosphatase 1	Hs.171695
201151_s_at	-2.09075	MBNL1	muscleblind-like (Drosophila)	Hs.478000
201291_s_at	-2.1843	TOP2A	topoisomerase (DNA) II alpha 170kDa	Hs.156346
201325_s_at	2.66965	EMP1	epithelial membrane protein 1	Hs.707901
201340_s_at	-2.00927	ENC1	ectodermal-neural cortex (with BTB-like domain)	Hs.104925
201416_at	-2.63978	SOX4	SRY (sex determining region Y)-box 4	Hs.643910
201417_at	-2.00354	SOX4	SRY (sex determining region Y)-box 4	Hs.643910
201466_s_at	-2.3502	JUN	jun oncogene	Hs.714791
201555_at	-2.41273	MCM3	minichromosome maintenance complex component 3	Hs.179565
201660_at	2.33565	ACSL3	Acyl-CoA synthetase long-chain family member 3	Hs.471461 /// Hs.655772
201661_s_at	2.24417	ACSL3	acyl-CoA synthetase long-chain family member 3	Hs.655772
201675_at	-2.23041	AKAP1	A kinase (PRKA) anchor protein 1	Hs.463506
201742_x_at	-2.52818	SFRS1	splicing factor, arginine/serine-rich 1	Hs.68714
201860_s_at	2.18102	PLAT	plasminogen activator, tissue	Hs.491582
201896_s_at	-2.01986	PSRC1	proline/serine-rich coiled-coil 1	Hs.405925
201925_s_at	7.88386	CD55	CD55 molecule, decay accelerating factor for complement (Cromer blood group)	Hs.126517
201926_s_at	5.84743	CD55	CD55 molecule, decay accelerating factor for complement (Cromer blood group)	Hs.126517
201996_s_at	-2.1433	SPEN	spen homolog, transcriptional regulator (Drosophila)	Hs.558463
202014_at	3.13881	PPP1R15A	protein phosphatase 1, regulatory (inhibitor) subunit 15A	Hs.631593
202061_s_at	2.87484	SEL1L	sel-1 suppressor of lin-12-like (C. elegans)	Hs.181300
202083_s_at	2.32468	SEC14L1	SEC14-like 1 (S. cerevisiae)	Hs.464184
202085_at	2.63341	TJP2	tight junction protein 2 (zona occludens 2)	Hs.50382
202146_at	2.05674	IFRD1	interferon-related developmental regulator 1	Hs.7879
202153_s_at	-2.25814	NUP62	nucleoporin 62kDa	Hs.574492
202193_at	-2.13829	LIMK2	LIM domain kinase 2	Hs.474596
202241_at	2.11427	TRIB1	tribbles homolog 1 (Drosophila)	Hs.444947
202270_at	2.35111	GBP1	guanylate binding protein 1, interferon-inducible, 67kDa	Hs.62661
202274_at	2.46097	ACTG2	actin, gamma 2, smooth muscle, enteric	Hs.516105
202284_s_at	2.4871	CDKN1A	cyclin-dependent kinase inhibitor 1A (p21, Cip1)	Hs.370771
202375_at	2.7818	SEC24D	SEC24 family, member D (S. cerevisiae)	Hs.189641
202388_at	4.50616	RGS2	regulator of G-protein signaling 2, 24kDa	Hs.78944
202412_s_at	-2.2878	USP1	ubiquitin specific peptidase 1	Hs.35086
202478_at	-2.03001	TRIB2	tribbles homolog 2 (Drosophila)	Hs.467751
202497_x_at	2.87666	SLC2A3	solute carrier family 2 (facilitated glucose transporter), member 3	Hs.419240
202498_s_at	2.34403	SLC2A3	solute carrier family 2 (facilitated glucose transporter), member 3	Hs.419240
202499_s_at	3.02343	SLC2A3	solute carrier family 2 (facilitated glucose transporter), member 3	Hs.419240
202557_at	3.03717	HSPA13	heat shock protein 70kDa family, member 13	Hs.352341
202577_s_at	-2.09464	DDX19A	DEAD (Asp-Glu-Ala-As) box polypeptide 19A	Hs.656037
202578_s_at	-2.01764	DDX19A	DEAD (Asp-Glu-Ala-As) box polypeptide 19A	Hs.656037
202643_s_at	5.83554	TNFAIP3	tumor necrosis factor, alpha-induced protein 3	Hs.211600
202644_s_at	4.6683	TNFAIP3	tumor necrosis factor, alpha-induced protein 3	Hs.211600
202655_at	2.54458	ARMET	arginine-rich, mutated in early stage tumors	Hs.436446
202672_s_at	3.57831	ATF3	activating transcription factor 3	Hs.460
202674_s_at	2.13733	LMO7	LIM domain 7	Hs.207631
202679_at	2.47052	NPC1	Niemann-Pick disease, type C1	Hs.715623
202687_s_at	-2.44805	TNFSF10	tumor necrosis factor (ligand) superfamily, member 10	Hs.478275
202688_at	-2.46303	TNFSF10	tumor necrosis factor (ligand) superfamily, member 10	Hs.478275
202721_s_at	2.40761	GFPT1	glutamine-fructose-6-phosphate transaminase 1	Hs.580300
202722_s_at	3.03395	GFPT1	glutamine-fructose-6-phosphate transaminase 1	Hs.580300
202743_at	-3.29366	PIK3R3	phosphoinositide-3-kinase, regulatory subunit 3 (gamma)	Hs.655387
202769_at	3.69298	CCNG2	cyclin G2	Hs.13291
202770_s_at	4.18391	CCNG2	cyclin G2	Hs.13291
202842_s_at	7.0049	DNAJB9	DnaJ (Hsp40) homolog, subfamily B, member 9	Hs.6790
202843_at	14.4389	DNAJB9	DnaJ (Hsp40) homolog, subfamily B, member 9	Hs.6790
202859_x_at	16.0702	IL8	interleukin 8	Hs.624
203021_at	2.07773	SLPI	secretory leukocyte peptidase inhibitor	Hs.517070
203023_at	-2.08732	NOP16	NOP16 nucleolar protein homolog (yeast)	Hs.696283
203108_at	3.90848	GPRC5A	G protein-coupled receptor, family C, group 5, member A	Hs.631733
203153_at	-2.20738	IFIT1	interferon-induced protein with tetratricopeptide repeats 1	Hs.20315
203164_at	2.00399	SLC33A1	solute carrier family 33 (acetyl-CoA transporter), member 1	Hs.478031
203176_s_at	-2.17493	TFAM	transcription factor A, mitochondrial	Hs.642966
203234_at	2.29282	UPP1	uridine phosphorylase 1	Hs.488240
203252_at	2.50493	CDK2AP2	cyclin-dependent kinase 2 associated protein 2	Hs.523835
203276_at	-2.90462	LMNB1	lamin B1	Hs.89497
203297_s_at	2.03877	JARID2	jumonji, AT rich interactive domain 2	Hs.630189
203298_s_at	2.13396	JARID2	jumonji, AT rich interactive domain 2	Hs.630189
203339_at	-2.07796	SLC25A12	solute carrier family 25 (mitochondrial carrier, Aralar), member 12	Hs.470608
203340_s_at	-2.44976	SLC25A12	solute carrier family 25 (mitochondrial carrier, Aralar), member 12	Hs.470608
203343_at	2.214	UGDH	UDP-glucose dehydrogenase	Hs.572518
203438_at	5.18563	STC2	stanniocalcin 2	Hs.233160
203439_s_at	4.22244	STC2	stanniocalcin 2	Hs.233160
203499_at	2.1617	EPHA2	EPH receptor A2	Hs.171596
203535_at	2.01252	S100A9	S100 calcium binding protein A9	Hs.112405
203582_s_at	-2.07548	RAB4A	RAB4A, member RAS oncogene family	Hs.296169
203624_at	2.40555	SFRS17A	splicing factor, arginine/serine-rich 17A	Hs.522572
203626_s_at	-2.47212	SKP2	S-phase kinase-associated protein 2 (p45)	Hs.23348
203643_at	-2.47294	ERF	Ets2 repressor factor	Hs.655969
203691_at	3.08444	PI3	peptidase inhibitor 3, skin-derived	Hs.112341
203755_at	-2.17679	BUB1B	budding uninhibited by benzimidazoles 1 homolog beta (yeast)	Hs.631699
203811_s_at	-2.36168	DNAJB4	DnaJ (Hsp40) homolog, subfamily B, member 4	Hs.13852
203821_at	2.63226	HBEGF	heparin-binding EGF-like growth factor	Hs.799
203827_at	2.05483	WIPI1	WD repeat domain, phosphoinositide interacting 1	Hs.463964
203837_at	-2.26674	MAP3K5	mitogen-activated protein kinase kinase kinase 5	Hs.186486
203845_at	2.19413	KAT2B	K(lysine) acetyltransferase 2B	Hs.533055
203889_at	2.49501	SCG5	secretogranin V (7B2 protein)	Hs.156540
203939_at	2.24061	NT5E	5'-nucleotidase, ecto (CD73)	Hs.153952
203946_s_at	2.11707	ARG2	arginase, type II	Hs.708024
203967_at	2.26238	CDC6	cell division cycle 6 homolog (S. cerevisiae)	Hs.405958
203980_at	2.23226	FABP4	fatty acid binding protein 4, adipocyte	Hs.391561
203984_s_at	2.34613	CASP9	caspase 9, apoptosis-related cysteine peptidase	Hs.329502
204014_at	2.05249	DUSP4	dual specificity phosphatase 4	Hs.417962
204067_at	-2.1769	SUOX	sulfite oxidase	Hs.558403
204128_s_at	-2.15853	RFC3	replication factor C (activator 1) 3, 38kDa	Hs.115474
204159_at	-2.47197	CDKN2C	cyclin-dependent kinase inhibitor 2C (p18, inhibits CDK4)	Hs.716664
204222_s_at	2.97807	GLIPR1	GLI pathogenesis-related 1	Hs.205558
204224_s_at	3.23946	GCH1	GTP cyclohydrolase 1	Hs.86724
204244_s_at	-2.29565	DBF4	DBF4 homolog (S. cerevisiae)	Hs.485380
204254_s_at	-2.90968	VDR	vitamin D (1,25- dihydroxyvitamin D3) receptor	Hs.524368
204255_s_at	-2.84965	VDR	vitamin D (1,25- dihydroxyvitamin D3) receptor	Hs.524368
204284_at	3.99062	PPP1R3C	protein phosphatase 1, regulatory (inhibitor) subunit 3C	Hs.303090
204351_at	4.79582	S100P	S100 calcium binding protein P	Hs.2962
204359_at	-3.76865	FLRT2	fibronectin leucine rich transmembrane protein 2	Hs.719261
204420_at	2.70373	FOSL1	FOS-like antigen 1	Hs.283565
204421_s_at	2.47339	FGF2	fibroblast growth factor 2 (basic)	Hs.284244
204444_at	-2.07019	KIF11	kinesin family member 11	Hs.8878
204470_at	2.77672	CXCL1	chemokine (C-X-C motif) ligand 1 (melanoma growth stimulating activity, alpha)	Hs.789
204475_at	12.0944	MMP1	matrix metallopeptidase 1 (interstitial collagenase)	Hs.83169
204519_s_at	-2.20048	PLLP	plasma membrane proteolipid (plasmolipin)	Hs.632215
204560_at	-3.10891	FKBP5	FK506 binding protein 5	Hs.407190
204614_at	3.56732	SERPINB2	serpin peptidase inhibitor, clade B (ovalbumin), member 2	Hs.594481
204621_s_at	2.00836	NR4A2	nuclear receptor subfamily 4, group A, member 2	Hs.563344
204622_x_at	2.53808	NR4A2	nuclear receptor subfamily 4, group A, member 2	Hs.563344
204679_at	2.09452	KCNK1	potassium channel, subfamily K, member 1	Hs.208544
204698_at	2.35456	ISG20	interferon stimulated exonuclease gene 20kDa	Hs.459265
204733_at	2.49512	KLK6	kallikrein-related peptidase 6	Hs.79361
204748_at	7.15342	PTGS2	prostaglandin-endoperoxide synthase 2 (prostaglandin G/H synthase and cyclooxygenase)	Hs.196384
204751_x_at	2.15287	DSC2	desmocollin 2	Hs.95612
204924_at	2.13408	TLR2	toll-like receptor 2	Hs.519033
204926_at	4.5628	INHBA	inhibin, beta A	Hs.583348
204948_s_at	2.04495	FST	follistatin	Hs.9914
205016_at	3.21152	TGFA	transforming growth factor, alpha	Hs.170009
205032_at	2.15752	ITGA2	integrin, alpha 2 (CD49B, alpha 2 subunit of VLA-2 receptor)	Hs.482077
205034_at	-2.12785	CCNE2	cyclin E2	Hs.567387
205047_s_at	2.18745	ASNS	asparagine synthetase	Hs.489207
205122_at	4.58627	TMEFF1	transmembrane protein with EGF-like and two follistatin-like domains 1	Hs.598100
205123_s_at	2.18709	TMEFF1	transmembrane protein with EGF-like and two follistatin-like domains 1	Hs.598100
205185_at	2.49712	SPINK5	serine peptidase inhibitor, Kazal type 5	Hs.331555
205193_at	2.20408	MAFF	v-maf musculoaponeurotic fibrosarcoma oncogene homolog F (avian)	Hs.517617
205207_at	2.50364	IL6	interleukin 6 (interferon, beta 2)	Hs.654458
205217_at	-2.30563	TIMM8A	translocase of inner mitochondrial membrane 8 homolog A (yeast)	Hs.447877
205220_at	2.75811	NIACR2	niacin receptor 2	Hs.458425
205281_s_at	2.3559	PIGA	phosphatidylinositol glycan anchor biosynthesis, class A	Hs.137154
205289_at	3.30414	BMP2	bone morphogenetic protein 2	Hs.73853
205290_s_at	3.76181	BMP2	bone morphogenetic protein 2	Hs.73853
205403_at	10.651	IL1R2	interleukin 1 receptor, type II	Hs.25333
205470_s_at	2.03001	KLK11	kallikrein-related peptidase 11	Hs.57771
205476_at	22.8286	CCL20	chemokine (C-C motif) ligand 20	Hs.75498
205534_at	-2.0529	PCDH7	protocadherin 7	Hs.479439
205602_x_at	3.61297	PSG7	pregnancy specific beta-1-glycoprotein 7	Hs.709203
205625_s_at	2.43934	CALB1	calbindin 1, 28kDa	Hs.65425
205677_s_at	-2.72236	DLEU1	deleted in lymphocytic leukemia 1 (non-protein coding)	Hs.591229
205680_at	12.6222	MMP10	matrix metallopeptidase 10 (stromelysin 2)	Hs.2258
205681_at	5.42563	BCL2A1	BCL2-related protein A1	Hs.227817
205767_at	2.69073	EREG	epiregulin	Hs.115263
205828_at	6.866	MMP3	matrix metallopeptidase 3 (stromelysin 1, progelatinase)	Hs.375129
205863_at	4.39193	S100A12	S100 calcium binding protein A12	Hs.19413
205870_at	-2.75324	BDKRB2	bradykinin receptor B2	Hs.719484
205891_at	-2.06446	ADORA2B	adenosine A2b receptor	Hs.167046
205899_at	2.24198	CCNA1	cyclin A1	Hs.417050
205900_at	4.72076	KRT1	keratin 1	Hs.80828
205916_at	2.80481	S100A7	S100 calcium binding protein A7	Hs.112408
205975_s_at	2.16126	HOXD1	homeobox D1	Hs.83465
206153_at	2.84478	CYP4F11	cytochrome P450, family 4, subfamily F, polypeptide 11	Hs.187393
206170_at	2.43119	ADRB2	adrenergic, beta-2-, receptor, surface	Hs.591251
206172_at	17.276	IL13RA2	interleukin 13 receptor, alpha 2	Hs.336046
206176_at	4.14662	BMP6	bone morphogenetic protein 6	Hs.285671
206191_at	2.94477	ENTPD3	ectonucleoside triphosphate diphosphohydrolase 3	Hs.441145
206192_at	2.16153	CDSN	corneodesmosin	Hs.556031
206193_s_at	2.98463	CDSN	corneodesmosin	Hs.556031
206271_at	-2.14265	TLR3	toll-like receptor 3	Hs.657724
206277_at	-2.52468	P2RY2	purinergic receptor P2Y, G-protein coupled, 2	Hs.339
206400_at	2.13307	LGALS7 /// LGALS7B	lectin, galactoside-binding, soluble, 7 /// lectin, galactoside-binding, soluble, 7B	Hs.707031
206552_s_at	14.8122	TAC1	tachykinin, precursor 1	Hs.2563
206569_at	2.96514	IL24	interleukin 24	Hs.719320
206595_at	2.01176	CST6	cystatin E/M	Hs.139389
206632_s_at	2.14696	APOBEC3B	apolipoprotein B mRNA editing enzyme, catalytic polypeptide-like 3B	Hs.226307
206642_at	3.74019	DSG1	desmoglein 1	Hs.2633
206683_at	3.82302	ZNF165	zinc finger protein 165	Hs.535177
206877_at	2.01087	MXD1	MAX dimerization protein 1	Hs.468908
206884_s_at	2.08595	SCEL	sciellin	Hs.534699
206912_at	-2.19628	FOXE1	forkhead box E1 (thyroid transcription factor 2)	Hs.159234
206969_at	15.4057	KRT34	keratin 34	Hs.296942
207065_at	2.3493	KRT75	keratin 75	Hs.697046
207196_s_at	2.31282	TNIP1	TNFAIP3 interacting protein 1	Hs.355141
207345_at	2.82876	FST	follistatin	Hs.9914
207430_s_at	3.67221	MSMB	microseminoprotein, beta-	Hs.255462
207431_s_at	-2.01089	DEGS1	degenerative spermatocyte homolog 1, lipid desaturase (Drosophila)	Hs.299878
207526_s_at	26.416	IL1RL1	interleukin 1 receptor-like 1	Hs.66
207528_s_at	2.5639	SLC7A11	solute carrier family 7, (cationic amino acid transporter, y+ system) member 11	Hs.390594
207574_s_at	3.47269	GADD45B	growth arrest and DNA-damage-inducible, beta	Hs.110571
207629_s_at	2.01732	ARHGEF2	rho/rac guanine nucleotide exchange factor (GEF) 2	Hs.655209
207710_at	2.68383	LCE2B	late cornified envelope 2B	Hs.234766
207720_at	4.31495	LOR	loricrin	Hs.251680
207740_s_at	-2.73844	NUP62	nucleoporin 62kDa	Hs.574492
207787_at	6.57525	KRT33B	keratin 33B	Hs.32950
207826_s_at	-2.58291	ID3	inhibitor of DNA binding 3, dominant negative helix-loop-helix protein	Hs.76884
207850_at	11.5488	CXCL3	chemokine (C-X-C motif) ligand 3	Hs.89690
207876_s_at	2.06511	FLNC	filamin C, gamma (actin binding protein 280)	Hs.58414
207992_s_at	2.23922	AMPD3	adenosine monophosphate deaminase (isoform E)	Hs.501890
208047_s_at	-2.08752	NAB1	NGFI-A binding protein 1 (EGR1 binding protein 1)	Hs.570078
208078_s_at	2.07083	SIK1	salt-inducible kinase 1	Hs.282113
208083_s_at	-3.15832	ITGB6	integrin, beta 6	Hs.470399
208084_at	-2.33326	ITGB6	integrin, beta 6	Hs.470399
208093_s_at	2.04078	NDEL1	nudE nuclear distribution gene E homolog (A. nidulans)-like 1	Hs.372123
208153_s_at	-3.32392	FAT2	FAT tumor suppressor homolog 2 (Drosophila)	Hs.591255
208191_x_at	2.28344	PSG4	pregnancy specific beta-1-glycoprotein 4
208257_x_at	2.31358	PSG1	pregnancy specific beta-1-glycoprotein 1	Hs.709192
208322_s_at	2.02874	ST3GAL1	ST3 beta-galactoside alpha-2,3-sialyltransferase 1	Hs.374257
208394_x_at	24.3436	ESM1	endothelial cell-specific molecule 1	Hs.129944
208483_x_at	3.44257	KRT33A	keratin 33A	Hs.512579
208485_x_at	6.18532	CFLAR	CASP8 and FADD-like apoptosis regulator	Hs.390736
208499_s_at	2.18818	DNAJC3	DnaJ (Hsp40) homolog, subfamily C, member 3	Hs.59214
208539_x_at	4.80994	SPRR2B	small proline-rich protein 2B	Hs.568239
208721_s_at	-2.05155	ANAPC5	anaphase promoting complex subunit 5	Hs.7101
208859_s_at	-2.01984	ATRX	alpha thalassemia/mental retardation syndrome X-linked (RAD54 homolog, S. cerevisiae)	Hs.533526
208869_s_at	2.62155	GABARAPL1	GABA(A) receptor-associated protein like 1	Hs.524250
208930_s_at	-2.08219	ILF3	interleukin enhancer binding factor 3, 90kDa	Hs.465885
208965_s_at	-2.41843	IFI16	interferon, gamma-inducible protein 16	Hs.380250
209158_s_at	2.21073	CYTH2	cytohesin 2	Hs.144011
209193_at	3.39052	PIM1	pim-1 oncogene	Hs.81170
209257_s_at	-2.07982	SMC3	structural maintenance of chromosomes 3	Hs.24485
209258_s_at	-2.20261	SMC3	structural maintenance of chromosomes 3	Hs.24485
209270_at	2.30824	LAMB3	laminin, beta 3	Hs.497636
209289_at	-2.11949	NFIB	nuclear factor I/B	Hs.644095
209304_x_at	2.49412	GADD45B	growth arrest and DNA-damage-inducible, beta	Hs.110571
209383_at	7.49803	DDIT3 /// NR1H3	DNA-damage-inducible transcript 3 /// nuclear receptor subfamily 1, group H, member 3	Hs.505777
209386_at	3.63088	TM4SF1	transmembrane 4 L six family member 1	Hs.715499
209387_s_at	4.55736	TM4SF1	transmembrane 4 L six family member 1	Hs.715499
209395_at	2.0976	CHI3L1	chitinase 3-like 1 (cartilage glycoprotein-39)	Hs.382202
209406_at	-2.86431	BAG2	BCL2-associated athanogene 2	Hs.719303
209435_s_at	2.97138	ARHGEF2	rho/rac guanine nucleotide exchange factor (GEF) 2	Hs.655209
209457_at	3.1659	DUSP5	dual specificity phosphatase 5	Hs.2128
209508_x_at	6.06146	CFLAR	CASP8 and FADD-like apoptosis regulator	Hs.390736
209566_at	2.19128	INSIG2	insulin induced gene 2	Hs.7089
209594_x_at	2.17524	PSG9	pregnancy specific beta-1-glycoprotein 9	Hs.502092
209674_at	2.10373	CRY1	cryptochrome 1 (photolyase-like)	Hs.151573
209682_at	2.23041	CBLB	Cas-Br-M (murine) ecotropic retroviral transforming sequence b	Hs.430589
209738_x_at	2.22599	PSG6	pregnancy specific beta-1-glycoprotein 6	Hs.654414
209754_s_at	-2.36866	TMPO	thymopoietin	Hs.11355
209761_s_at	-2.0084	SP110	SP110 nuclear body protein	Hs.145150
209774_x_at	9.88616	CXCL2	chemokine (C-X-C motif) ligand 2	Hs.75765
209821_at	3.95214	IL33	interleukin 33	Hs.348390
209822_s_at	2.13664	VLDLR	very low density lipoprotein receptor	Hs.370422
209921_at	2.833	SLC7A11	solute carrier family 7, (cationic amino acid transporter, y+ system) member 11	Hs.390594
209925_at	2.08279	OCLN	occludin	Hs.592605
209939_x_at	2.12157	CFLAR	CASP8 and FADD-like apoptosis regulator	Hs.390736
210001_s_at	2.66252	SOCS1	suppressor of cytokine signaling 1	Hs.50640
210004_at	22.2353	OLR1	oxidized low density lipoprotein (lectin-like) receptor 1	Hs.412484
210041_s_at	2.62559	PGM3	phosphoglucomutase 3	Hs.708038
210095_s_at	2.04918	IGFBP3	insulin-like growth factor binding protein 3	Hs.450230
210138_at	2.00453	RGS20	regulator of G-protein signaling 20	Hs.368733
210297_s_at	4.06873	MSMB	microseminoprotein, beta-	Hs.255462
210310_s_at	-2.23831	FGF5	fibroblast growth factor 5	Hs.37055
210357_s_at	2.5634	SMOX	spermine oxidase	Hs.433337
210413_x_at	2.14977	SERPINB3 /// SERPINB4	serpin peptidase inhibitor, clade B (ovalbumin), member 3 /// serpin peptidase inhibitor, clade B (ovalbumin), member 4	Hs.123035
210426_x_at	2.20918	RORA	RAR-related orphan receptor A	Hs.695914
210473_s_at	-2.0907	GPR125	G protein-coupled receptor 125	Hs.99195
210479_s_at	2.18076	RORA	RAR-related orphan receptor A	Hs.695914
210511_s_at	4.84117	INHBA	inhibin, beta A	Hs.583348
210512_s_at	3.50008	VEGFA	vascular endothelial growth factor A	Hs.73793
210517_s_at	2.10438	AKAP12	A kinase (PRKA) anchor protein 12	Hs.371240
210538_s_at	2.71529	BIRC3	baculoviral IAP repeat-containing 3	Hs.127799
210564_x_at	2.09547	CFLAR	CASP8 and FADD-like apoptosis regulator	Hs.390736
210567_s_at	-2.3903	SKP2	S-phase kinase-associated protein 2 (p45)	Hs.23348
210625_s_at	-2.16676	AKAP1	A kinase (PRKA) anchor protein 1	Hs.463506
210873_x_at	8.15983	APOBEC3A	apolipoprotein B mRNA editing enzyme, catalytic polypeptide-like 3A	Hs.348983
210970_s_at	2.11827	IBTK	inhibitor of Bruton agammaglobulinemia tyrosine kinase	Hs.306425
211088_s_at	-2.2884	PLK4	polo-like kinase 4 (Drosophila)	Hs.172052
211090_s_at	-2.09989	PRPF4B	PRP4 pre-mRNA processing factor 4 homolog B (yeast)	Hs.159014
211194_s_at	-2.53525	TP63	tumor protein p63	Hs.137569
211212_s_at	-2.44473	ORC5L	origin recognition complex, subunit 5-like (yeast)	Hs.432948
211316_x_at	6.58725	CFLAR	CASP8 and FADD-like apoptosis regulator	Hs.390736
211317_s_at	8.82086	CFLAR	CASP8 and FADD-like apoptosis regulator	Hs.390736
211372_s_at	7.70151	IL1R2	interleukin 1 receptor, type II	Hs.25333
211458_s_at	3.33658	GABARAPL1 /// GABARAPL3	GABA(A) receptor-associated protein like 1 /// GABA(A) receptors associated protein like 3 (pseudogene)	Hs.524250
211506_s_at	7.39827	IL8	interleukin 8	Hs.624
211527_x_at	2.42363	VEGFA	vascular endothelial growth factor A	Hs.73793
211559_s_at	3.33499	CCNG2	cyclin G2	Hs.13291
211597_s_at	3.24271	HOPX	HOP homeobox	Hs.654864
211812_s_at	-2.24216	B3GALNT1	beta-1,3-N-acetylgalactosaminyltransferase 1 (globoside blood group)	Hs.418062
211814_s_at	-2.01706	CCNE2	cyclin E2	Hs.567387
211862_x_at	7.01397	CFLAR	CASP8 and FADD-like apoptosis regulator	Hs.390736
211906_s_at	2.46948	SERPINB4	serpin peptidase inhibitor, clade B (ovalbumin), member 4	Hs.123035
211936_at	2.29448	HSPA5	heat shock 70kDa protein 5 (glucose-regulated protein, 78kDa)	Hs.716396
212027_at	-2.19627	RBM25	RNA binding motif protein 25	Hs.531106
212028_at	-2.13933	RBM25	RNA binding motif protein 25	Hs.531106
212030_at	-2.07963	RBM25	RNA binding motif protein 25	Hs.531106
212099_at	2.10344	RHOB	ras homolog gene family, member B	Hs.502876
212105_s_at	-2.37816	DHX9	DEAH (Asp-Glu-Ala-His) box polypeptide 9	Hs.191518
212107_s_at	-2.22647	DHX9	DEAH (Asp-Glu-Ala-His) box polypeptide 9	Hs.191518
212142_at	-2.18296	MCM4	minichromosome maintenance complex component 4	Hs.460184
212171_x_at	2.34752	VEGFA	vascular endothelial growth factor A	Hs.73793
212249_at	-2.1062	PIK3R1	phosphoinositide-3-kinase, regulatory subunit 1 (alpha)	Hs.132225
212279_at	-3.65241	TMEM97	transmembrane protein 97	Hs.199695
212281_s_at	-2.92644	TMEM97	transmembrane protein 97	Hs.199695
212282_at	-2.81494	TMEM97	transmembrane protein 97	Hs.199695
212345_s_at	2.53289	CREB3L2	cAMP responsive element binding protein 3-like 2	Hs.719234
212382_at	-2.10899	TCF4	transcription factor 4	Hs.605153
212386_at	-2.48872	TCF4	transcription factor 4	Hs.605153
212444_at	2.87851			Hs.632997
212503_s_at	2.79489	DIP2C	DIP2 disco-interacting protein 2 homolog C (Drosophila)	Hs.432397
212657_s_at	3.21031	IL1RN	interleukin 1 receptor antagonist	Hs.81134
212659_s_at	2.15253	IL1RN	interleukin 1 receptor antagonist	Hs.81134
212724_at	2.92924	RND3	Rho family GTPase 3	Hs.6838
212828_at	2.09915	SYNJ2	synaptojanin 2	Hs.434494
212902_at	2.20505	SEC24A	SEC24 family, member A (S. cerevisiae)	Hs.595540
212942_s_at	2.04139	KIAA1199	KIAA1199	Hs.459088
213032_at	-2.57553	NFIB	nuclear factor I/B	Hs.644095
213051_at	-2.37586	ZC3HAV1	zinc finger CCCH-type, antiviral 1	Hs.133512
213094_at	2.43386	GPR126	G protein-coupled receptor 126	Hs.715560
213142_x_at	2.07974	PION	pigeon homolog (Drosophila)	Hs.186649
213182_x_at	2.16697	CDKN1C	cyclin-dependent kinase inhibitor 1C (p57, Kip2)	Hs.106070
213183_s_at	3.86474	CDKN1C	Cyclin-dependent kinase inhibitor 1C (p57, Kip2)	Hs.106070
213338_at	3.47416	TMEM158	transmembrane protein 158	Hs.716411
213348_at	3.17686	CDKN1C	cyclin-dependent kinase inhibitor 1C (p57, Kip2)	Hs.106070
213524_s_at	4.21233	G0S2	G0/G1switch 2	Hs.432132
213555_at	2.6978	RWDD2A	RWD domain containing 2A	Hs.709686
213796_at	2.69855	SPRR1A	small proline-rich protein 1A	Hs.46320
213805_at	2.21467	ABHD5	abhydrolase domain containing 5	Hs.19385
213836_s_at	2.2273	WIPI1	WD repeat domain, phosphoinositide interacting 1	Hs.463964
213891_s_at	-2.27455	TCF4	transcription factor 4	Hs.605153
213895_at	3.11073	EMP1	epithelial membrane protein 1	Hs.707901
214007_s_at	-2.16515	TWF1	twinfilin, actin-binding protein, homolog 1 (Drosophila)	Hs.189075
214056_at	2.00087	MCL1	Myeloid cell leukemia sequence 1 (BCL2-related)	Hs.719112
214146_s_at	6.3361	PPBP	pro-platelet basic protein (chemokine (C-X-C motif) ligand 7)	Hs.2164
214252_s_at	-2.33054	CLN5	ceroid-lipofuscinosis, neuronal 5	Hs.30213
214486_x_at	5.43818	CFLAR	CASP8 and FADD-like apoptosis regulator	Hs.390736
214581_x_at	-2.17003	TNFRSF21	tumor necrosis factor receptor superfamily, member 21	Hs.443577
214595_at	3.13223	KCNG1	potassium voltage-gated channel, subfamily G, member 1	Hs.118695
214791_at	-2.38965	SP140L	SP140 nuclear body protein-like	Hs.662198
214930_at	-2.55448	SLITRK5	SLIT and NTRK-like family, member 5	Hs.591208
214974_x_at	2.20955	CXCL5	chemokine (C-X-C motif) ligand 5	Hs.89714
215034_s_at	7.35079	TM4SF1	transmembrane 4 L six family member 1	Hs.715499
215150_at	2.06532	YOD1	YOD1 OTU deubiquinating enzyme 1 homolog (S. cerevisiae)	Hs.567533
215209_at	2.63305	SEC24D	SEC24 family, member D (S. cerevisiae)	Hs.189641
215223_s_at	2.3562	SOD2	superoxide dismutase 2, mitochondrial	Hs.487046
215322_at	2.10047			Hs.671978
215338_s_at	-2.98858	NKTR	natural killer-tumor recognition sequence	Hs.529509
215465_at	3.00119	ABCA12	ATP-binding cassette, sub-family A (ABC1), member 12	Hs.134585
215470_at	-2.08209	GTF2H2B	general transcription factor IIH, polypeptide 2B
215641_at	2.33814	SEC24D	SEC24 family, member D (S. cerevisiae)	Hs.189641
215704_at	3.44151	FLG	filaggrin	Hs.654510
215731_s_at	-2.4263	MPHOSPH9	M-phase phosphoprotein 9	Hs.577404
215808_at	2.88342	KLK10	kallikrein-related peptidase 10	Hs.275464
216244_at	2.00199	IL1RN	interleukin 1 receptor antagonist	Hs.81134
216248_s_at	2.38967	NR4A2	nuclear receptor subfamily 4, group A, member 2	Hs.563344
216450_x_at	2.28511	HSP90B1	heat shock protein 90kDa beta (Grp94), member 1	Hs.192374
216841_s_at	2.53084	SOD2	superoxide dismutase 2, mitochondrial	Hs.487046
216894_x_at	2.14644	CDKN1C	cyclin-dependent kinase inhibitor 1C (p57, Kip2)	Hs.106070
217127_at	3.0163	CTH	cystathionase (cystathionine gamma-lyase)	Hs.19904
217168_s_at	7.5213	HERPUD1	homocysteine-inducible, endoplasmic reticulum stress-inducible, ubiquitin-like domain member 1	Hs.146393
217678_at	3.32056	SLC7A11	solute carrier family 7, (cationic amino acid transporter, y+ system) member 11	Hs.390594
217783_s_at	2.02495	YPEL5	yippee-like 5 (Drosophila)	Hs.515890
218113_at	2.85955	TMEM2	transmembrane protein 2	Hs.494146
218178_s_at	2.00346	CHMP1B	chromatin modifying protein 1B	Hs.656244
218182_s_at	5.39547	CLDN1	claudin 1	Hs.439060
218319_at	2.7382	PELI1	pellino homolog 1 (Drosophila)	Hs.7886
218358_at	2.28969	CRELD2	cysteine-rich with EGF-like domains 2	Hs.211282
218468_s_at	5.27096	GREM1	gremlin 1, cysteine knot superfamily, homolog (Xenopus laevis)	Hs.40098
218469_at	9.34977	GREM1	gremlin 1, cysteine knot superfamily, homolog (Xenopus laevis)	Hs.40098
218559_s_at	7.13089	MAFB	v-maf musculoaponeurotic fibrosarcoma oncogene homolog B (avian)	Hs.169487
218566_s_at	-2.33051	CHORDC1	cysteine and histidine-rich domain (CHORD)-containing 1	Hs.22857
218585_s_at	-3.2015	DTL	denticleless homolog (Drosophila)	Hs.656473
218631_at	2.2717	AVPI1	arginine vasopressin-induced 1	Hs.23918
218681_s_at	4.4868	SDF2L1	stromal cell-derived factor 2-like 1	Hs.303116
218696_at	3.29607	EIF2AK3	eukaryotic translation initiation factor 2-alpha kinase 3	Hs.591589
218699_at	-2.41131	RAB7L1	RAB7, member RAS oncogene family-like 1	Hs.115325
218700_s_at	-2.96115	RAB7L1	RAB7, member RAS oncogene family-like 1	Hs.115325
218718_at	-2.49484	PDGFC	platelet derived growth factor C	Hs.570855
218755_at	-2.65531	KIF20A	kinesin family member 20A	Hs.718626
218806_s_at	-2.17679	VAV3	vav 3 guanine nucleotide exchange factor	Hs.267659
218807_at	-2.05632	VAV3	vav 3 guanine nucleotide exchange factor	Hs.267659
218868_at	-2.93287	ACTR3B	ARP3 actin-related protein 3 homolog B (yeast)	Hs.647117
218897_at	-2.12968	TMEM177	transmembrane protein 177	Hs.439991
218963_s_at	3.51805	KRT23	keratin 23 (histone deacetylase inducible)	Hs.9029
218971_s_at	-2.2426	WDR91	WD repeat domain 91	Hs.459858
218990_s_at	2.20489	SPRR3	small proline-rich protein 3	Hs.139322
218995_s_at	5.65355	EDN1	endothelin 1	Hs.511899
218997_at	-2.61339	POLR1E	polymerase (RNA) I polypeptide E, 53kDa	Hs.591087
219013_at	-2.13169	GALNT11	UDP-N-acetyl-alpha-D-galactosamine:polypeptide N-acetylgalactosaminyltransferase 11 (GalNAc-T11)	Hs.647109
219045_at	4.50871	RHOF	ras homolog gene family, member F (in filopodia)	Hs.524804
219256_s_at	2.15165	SH3TC1	SH3 domain and tetratricopeptide repeats 1	Hs.479116
219270_at	2.81819	CHAC1	ChaC, cation transport regulator homolog 1 (E. coli)	Hs.155569
219388_at	-2.3534	GRHL2	grainyhead-like 2 (Drosophila)	Hs.661088
219410_at	2.49068	TMEM45A	transmembrane protein 45A	Hs.658956
219461_at	-2.21825	PAK6	p21 protein (Cdc42/Rac)-activated kinase 6	Hs.513645
219492_at	2.00063	CHIC2	cysteine-rich hydrophobic domain 2	Hs.335393
219497_s_at	-2.23664	BCL11A	B-cell CLL/lymphoma 11A (zinc finger protein)	Hs.370549
219500_at	2.1529	CLCF1	cardiotrophin-like cytokine factor 1	Hs.502977
219522_at	-2.47796	FJX1	four jointed box 1 (Drosophila)	Hs.39384
219534_x_at	3.33687	CDKN1C	cyclin-dependent kinase inhibitor 1C (p57, Kip2)	Hs.106070
219554_at	2.30369	RHCG	Rh family, C glycoprotein	Hs.459284
219628_at	-2.01633	ZMAT3	zinc finger, matrin type 3	Hs.386299
219730_at	2.97747	MED18	mediator complex subunit 18	Hs.479911
219764_at	3.26797	FZD10	frizzled homolog 10 (Drosophila)	Hs.31664
219795_at	3.77005	SLC6A14	solute carrier family 6 (amino acid transporter), member 14	Hs.522109
219825_at	4.23742	CYP26B1	cytochrome P450, family 26, subfamily B, polypeptide 1	Hs.91546
219910_at	2.15346	FICD	FIC domain containing	Hs.661891
219911_s_at	3.04019	LOC100134295 /// SLCO4A1	similar to Solute carrier organic anion transporter family, member 4A1 /// solute carrier organic anion transporter family, member 4A1	Hs.235782
219936_s_at	-2.86032	GPR87	G protein-coupled receptor 87	Hs.591292
219987_at	-2.7558			Hs.363087
219990_at	-2.65478	E2F8	E2F transcription factor 8	Hs.523526
220012_at	2.65245	ERO1LB	ERO1-like beta (S. cerevisiae)	Hs.558519
220038_at	2.01933	C8orf44 /// SGK3	chromosome 8 open reading frame 44 /// serum/glucocorticoid regulated kinase family, member 3	Hs.613417
220104_at	-2.01482	ZC3HAV1	zinc finger CCCH-type, antiviral 1	Hs.133512
220144_s_at	-2.24114	ANKRD5	ankyrin repeat domain 5	Hs.70903
220145_at	-2.66273	MAP9	microtubule-associated protein 9	Hs.61271
220225_at	2.96541	IRX4	iroquois homeobox 4	Hs.196927
220620_at	12.2988	CRCT1	cysteine-rich C-terminal 1	Hs.110196
220651_s_at	-2.14534	MCM10	minichromosome maintenance complex component 10	Hs.198363
220770_s_at	-2.00517	C5orf54	chromosome 5 open reading frame 54	Hs.529464
220797_at	-2.21899	METT10D	methyltransferase 10 domain containing	Hs.632237
221011_s_at	3.22002	LBH	limb bud and heart development homolog (mouse)	Hs.567598
221245_s_at	-2.29561	FZD5	frizzled homolog 5 (Drosophila)	Hs.17631
221258_s_at	-2.21594	KIF18A	kinesin family member 18A	Hs.301052
221550_at	-2.0427	COX15	COX15 homolog, cytochrome c oxidase assembly protein (yeast)	Hs.28326
221559_s_at	2.37118	MIS12	MIS12, MIND kinetochore complex component, homolog (yeast)	Hs.267194
221577_x_at	2.61287	GDF15	growth differentiation factor 15	Hs.616962
221618_s_at	-2.49591	TAF9B	TAF9B RNA polymerase II, TATA box binding protein (TBP)-associated factor, 31kDa	Hs.592248
221667_s_at	5.2404	HSPB8	heat shock 22kDa protein 8	Hs.400095
221669_s_at	-2.00082	ACAD8	acyl-Coenzyme A dehydrogenase family, member 8	Hs.14791
221778_at	5.6642	JHDM1D	jumonji C domain containing histone demethylase 1 homolog D (S. cerevisiae)	Hs.308710
221788_at	2.04468			Hs.661665
221803_s_at	2.08519	NRBF2	nuclear receptor binding factor 2	Hs.449628
221903_s_at	4.56973	CYLD	cylindromatosis (turban tumor syndrome)	Hs.578973
221918_at	2.10331	PCTK2	PCTAIRE protein kinase 2	Hs.506415
221962_s_at	2.03887	UBE2H	ubiquitin-conjugating enzyme E2H (UBC8 homolog, yeast)	Hs.643548
221965_at	-2.05304	MPHOSPH9	M-phase phosphoprotein 9	Hs.577404
222062_at	-2.00696	IL27RA	interleukin 27 receptor, alpha	Hs.132781
222088_s_at	2.73528	SLC2A14 /// SLC2A3	solute carrier family 2 (facilitated glucose transporter), member 14 /// solute carrier family 2 (facilitated glucose transporter), member 3	Hs.419240
222108_at	-3.83074	AMIGO2	adhesion molecule with Ig-like domain 2	Hs.121520
222146_s_at	-2.12618	TCF4	transcription factor 4	Hs.605153
222150_s_at	2.15295	PION	pigeon homolog (Drosophila)	Hs.186649
222162_s_at	3.71385	ADAMTS1	ADAM metallopeptidase with thrombospondin type 1 motif, 1	Hs.643357
222369_at	-2.65857	NAT11	N-acetyltransferase 11 (GCN5-related, putative)	Hs.523753
31874_at	-2.61292	GAS2L1	growth arrest-specific 2 like 1	Hs.322852
33304_at	2.0427	ISG20	interferon stimulated exonuclease gene 20kDa	Hs.459265
36564_at	2.01225	RNF19B	ring finger protein 19B	Hs.591504
36711_at	3.79924	MAFF	v-maf musculoaponeurotic fibrosarcoma oncogene homolog F (avian)	Hs.517617
37028_at	3.25515	PPP1R15A	protein phosphatase 1, regulatory (inhibitor) subunit 15A	Hs.631593
37152_at	2.45356	PPARD	peroxisome proliferator-activated receptor delta	Hs.696032
38037_at	2.2102	HBEGF	heparin-binding EGF-like growth factor	Hs.799
39248_at	2.05943	AQP3	aquaporin 3 (Gill blood group)	Hs.234642
39549_at	2.39815	NPAS2	neuronal PAS domain protein 2	Hs.156832
40093_at	-2.10678	BCAM	basal cell adhesion molecule (Lutheran blood group)	Hs.625725
41469_at	2.95701	PI3	peptidase inhibitor 3, skin-derived	Hs.112341
58916_at	-2.26242	KCTD14	potassium channel tetramerisation domain containing 14	Hs.709780
59625_at	-2.1649	NOL3	nucleolar protein 3 (apoptosis repressor with CARD domain)	Hs.513667
222408_s_at	2.34016	YPEL5	yippee-like 5 (Drosophila)	Hs.515890
222449_at	2.00968	PMEPA1	prostate transmembrane protein, androgen induced 1	Hs.517155
222507_s_at	-2.15864	TMEM9B	TMEM9 domain family, member B	Hs.501853
222527_s_at	-2.03601	RBM22	RNA binding motif protein 22	Hs.713564
222549_at	7.14172	CLDN1	claudin 1	Hs.439060
222611_s_at	-2.04232	PSPC1	paraspeckle component 1	Hs.213198
222670_s_at	2.77321	MAFB	v-maf musculoaponeurotic fibrosarcoma oncogene homolog B (avian)	Hs.169487
222680_s_at	-3.37634	DTL	denticleless homolog (Drosophila)	Hs.656473
222717_at	-4.4163	SDPR	serum deprivation response (phosphatidylserine binding protein)	Hs.26530
222719_s_at	-2.73855	PDGFC	platelet derived growth factor C	Hs.570855
222783_s_at	2.39158	SMOC1	SPARC related modular calcium binding 1	Hs.497349
222799_at	-2.29828	WDR91	WD repeat domain 91	Hs.459858
222802_at	8.6976	EDN1	endothelin 1	Hs.511899
222812_s_at	2.50582	RHOF	ras homolog gene family, member F (in filopodia)	Hs.524804
222883_at	-2.06536	C1orf163	chromosome 1 open reading frame 163	Hs.584966
222891_s_at	-2.1741	BCL11A	B-cell CLL/lymphoma 11A (zinc finger protein)	Hs.370549
223027_at	3.46345	SNX9	sorting nexin 9	Hs.191213
223028_s_at	2.92938	SNX9	sorting nexin 9	Hs.191213
223058_at	5.01665	FAM107B	family with sequence similarity 107, member B	Hs.446315
223059_s_at	4.35695	FAM107B	family with sequence similarity 107, member B	Hs.446315
223070_at	2.95329	SELK	selenoprotein K	Hs.58471
223113_at	-2.07389	TMEM138	transmembrane protein 138	Hs.406530
223189_x_at	-2.73137	MLL5	myeloid/lymphoid or mixed-lineage leukemia 5 (trithorax homolog, Drosophila)	Hs.592262
223195_s_at	3.64187	SESN2	sestrin 2	Hs.469543
223196_s_at	4.60293	SESN2	sestrin 2	Hs.469543
223204_at	-2.12343	C4orf18	chromosome 4 open reading frame 18	Hs.567498
223218_s_at	3.12037	NFKBIZ	nuclear factor of kappa light polypeptide gene enhancer in B-cells inhibitor, zeta	Hs.319171
223235_s_at	2.05032	SMOC2	SPARC related modular calcium binding 2	Hs.487200
223254_s_at	-2.23417	G2E3	G2/M-phase specific E3 ubiquitin ligase	Hs.509008
223275_at	-2.19769	PRMT6	protein arginine methyltransferase 6	Hs.26006
223309_x_at	2.33231	PNPLA8	patatin-like phospholipase domain containing 8	Hs.617340
223310_x_at	3.26644	PNPLA8	patatin-like phospholipase domain containing 8	Hs.617340
223475_at	-2.49041	CRISPLD1	cysteine-rich secretory protein LCCL domain containing 1	Hs.436542
223484_at	3.63596	C15orf48	chromosome 15 open reading frame 48	Hs.112242
223599_at	-3.72914	TRIM6	tripartite motif-containing 6	Hs.125300
223707_at	-2.55937	RPL27A	ribosomal protein L27a	Hs.523463
223784_at	2.09871	TMEM27	transmembrane protein 27	Hs.129614
223952_x_at	3.78994	DHRS9	dehydrogenase/reductase (SDR family) member 9	Hs.179608
223982_s_at	3.35607	PNPLA8	patatin-like phospholipase domain containing 8	Hs.617340
224009_x_at	3.96592	DHRS9	dehydrogenase/reductase (SDR family) member 9	Hs.179608
224093_at	5.55266	IFNK	interferon, kappa	Hs.591083
224173_s_at	-2.09894	MRPL30	mitochondrial ribosomal protein L30	Hs.590896
224209_s_at	2.05268	GDA	guanine deaminase	Hs.494163
224328_s_at	8.08424	LCE3D	late cornified envelope 3D	Hs.244349
224329_s_at	3.70704	CNFN	cornifelin	Hs.148590
224428_s_at	-2.28664	CDCA7	cell division cycle associated 7	Hs.470654
224480_s_at	5.08838	AGPAT9	1-acylglycerol-3-phosphate O-acyltransferase 9	Hs.99196
224516_s_at	-2.24762	CXXC5	CXXC finger 5	Hs.189119
224632_at	-2.52893	GPATCH4	G patch domain containing 4	Hs.193832
224657_at	2.20532	ERRFI1	ERBB receptor feedback inhibitor 1	Hs.605445
224820_at	-2.1232	FAM36A	family with sequence similarity 36, member A	Hs.715571
224822_at	2.12059	DLC1	deleted in liver cancer 1	Hs.134296
224826_at	2.18034	RP5-1022P6.2	hypothetical protein KIAA1434	Hs.636359
224831_at	2.26185	CPEB4	cytoplasmic polyadenylation element binding protein 4	Hs.127126
224856_at	-2.35009	FKBP5	FK506 binding protein 5	Hs.407190
224967_at	2.01635	UGCG	UDP-glucose ceramide glucosyltransferase	Hs.593014
224970_at	-2.05249	NFIA	nuclear factor I/A	Hs.594180
224975_at	-2.14825	NFIA	nuclear factor I/A	Hs.594180
224976_at	-2.33428	NFIA	nuclear factor I/A	Hs.594180
225033_at	3.06103	ST3GAL1	ST3 beta-galactoside alpha-2,3-sialyltransferase 1	Hs.374257
225090_at	2.5296	SYVN1	synovial apoptosis inhibitor 1, synoviolin	Hs.715498
225123_at	-3.20305			Hs.120633
225142_at	5.95524	JHDM1D	jumonji C domain containing histone demethylase 1 homolog D (S. cerevisiae)	Hs.308710
225171_at	-2.03558	ARHGAP18	Rho GTPase activating protein 18	Hs.486458
225173_at	-2.31156	ARHGAP18	Rho GTPase activating protein 18	Hs.486458
225284_at	3.08312	DNAJC3	DnaJ (Hsp40) homolog, subfamily C, member 3	Hs.59214
225341_at	-2.2684	MTERFD3	MTERF domain containing 3	Hs.5009
225346_at	-2.27156	MTERFD3	MTERF domain containing 3	Hs.5009
225516_at	2.03862	SLC7A2	solute carrier family 7 (cationic amino acid transporter, y+ system), member 2	Hs.448520
225527_at	2.39767	CEBPG	CCAAT/enhancer binding protein (C/EBP), gamma	Hs.429666
225625_at	-2.08016	ALKBH2	alkB, alkylation repair homolog 2 (E. coli)	Hs.374458
225634_at	-2.72854	ZC3HAV1	zinc finger CCCH-type, antiviral 1	Hs.133512
225655_at	-2.76371	UHRF1	ubiquitin-like with PHD and ring finger domains 1	Hs.108106
225667_s_at	-2.69089	FAM84A	family with sequence similarity 84, member A	Hs.260855
225673_at	2.40476	MYADM	myeloid-associated differentiation marker	Hs.380906
225725_at	-2.39517			Hs.371609
225767_at	-2.15954	LOC284801	hypothetical protein LOC284801	Hs.370699
225842_at	2.46836	PHLDA1	pleckstrin homology-like domain, family A, member 1	Hs.602085
225864_at	2.21134	FAM84B	family with sequence similarity 84, member B	Hs.124951
225946_at	2.22906	RASSF8	Ras association (RalGDS/AF-6) domain family (N-terminal) member 8	Hs.696433
225950_at	2.3204			Hs.716544
225955_at	4.44853	LOC653506 /// METRNL	similar to meteorin, glial cell differentiation regulator-like /// meteorin, glial cell differentiation regulator-like	Hs.591142
225956_at	3.24623	C5orf41	chromosome 5 open reading frame 41	Hs.484195
225987_at	2.90972	STEAP4	STEAP family member 4	Hs.521008
226034_at	2.03808			Hs.594119
226038_at	2.45125	LONRF1	LON peptidase N-terminal domain and ring finger 1	Hs.180178
226041_at	-3.1345	NAPEPLD	N-acyl phosphatidylethanolamine phospholipase D	Hs.324271
226064_s_at	-2.58664	DGAT2	diacylglycerol O-acyltransferase homolog 2 (mouse)	Hs.334305
226145_s_at	2.70334	FRAS1	Fraser syndrome 1	Hs.369448
226158_at	2.3167	KLHL24	kelch-like 24 (Drosophila)	Hs.407709
226181_at	2.16088	TUBE1	tubulin, epsilon 1	Hs.34851
226237_at	-2.33428			Hs.718575
226275_at	4.30433	MXD1	MAX dimerization protein 1	Hs.468908
226390_at	2.14687	STARD4	StAR-related lipid transfer (START) domain containing 4	Hs.93842
226402_at	-3.27887	CYP2U1	cytochrome P450, family 2, subfamily U, polypeptide 1	Hs.109087
226420_at	-2.43272	EVI1	ecotropic viral integration site 1	Hs.719216
226479_at	-2.59381	KBTBD6	kelch repeat and BTB (POZ) domain containing 6	Hs.534040
226560_at	2.97893			Hs.210043
226650_at	2.98036	ZFAND2A	zinc finger, AN1-type domain 2A	Hs.648111
226682_at	2.15092	RORA	RAR-related orphan receptor A	Hs.560343
226694_at	-2.06914	AKAP2 /// PALM2 /// PALM2-AKAP2	A kinase (PRKA) anchor protein 2 /// paralemmin 2 /// PALM2-AKAP2 readthrough transcript	Hs.591908
226725_at	2.38471			Hs.14691
226750_at	2.21923	LARP2	La ribonucleoprotein domain family, member 2	Hs.657067
226756_at	4.22664			Hs.633903
226757_at	-2.41828	IFIT2	interferon-induced protein with tetratricopeptide repeats 2	Hs.437609
226806_s_at	-2.66685	NFIA	nuclear factor I/A	Hs.594180
226817_at	2.29452	DSC2	desmocollin 2	Hs.95612
226825_s_at	-2.69468	TMEM165	transmembrane protein 165	Hs.479766
226853_at	2.1423	BMP2K	BMP2 inducible kinase	Hs.146551
226860_at	-2.78435	TMEM19	transmembrane protein 19	Hs.688627
226863_at	3.32252	FAM110C	family with sequence similarity 110, member C	Hs.710113
226886_at	2.81667	GFPT1	glutamine-fructose-6-phosphate transaminase 1	Hs.580300
226889_at	-2.0846	WDR35	WD repeat domain 35	Hs.205427
226939_at	2.60008	CPEB2	cytoplasmic polyadenylation element binding protein 2	Hs.656937
226980_at	-2.19377	DEPDC1B	DEP domain containing 1B	Hs.677180
226991_at	2.88268	NFATC2	Nuclear factor of activated T-cells, cytoplasmic, calcineurin-dependent 2	Hs.713650
227004_at	2.16167			Hs.696079
227027_at	2.96373	GFPT1	glutamine-fructose-6-phosphate transaminase 1	Hs.580300
227099_s_at	2.33923	LOC387763	hypothetical protein LOC387763	Hs.714890
227140_at	2.78956			Hs.28792
227180_at	2.10936	ELOVL7	ELOVL family member 7, elongation of long chain fatty acids (yeast)	Hs.274256
227224_at	2.51778	RALGPS2	Ral GEF with PH domain and SH3 binding motif 2	Hs.709811
227238_at	2.72866	MUC15	mucin 15, cell surface associated	Hs.407152
227314_at	2.70385	ITGA2	integrin, alpha 2 (CD49B, alpha 2 subunit of VLA-2 receptor)	Hs.482077
227404_s_at	-2.20282	EGR1	Early growth response 1	Hs.708393
227408_s_at	2.02267	SNX25	sorting nexin 25	Hs.369091
227431_at	2.23904			Hs.72451
227461_at	-2.19712	STON2	stonin 2	Hs.14248
227486_at	2.38095	NT5E	5'-nucleotidase, ecto (CD73)	Hs.153952
227492_at	2.66626			Hs.654872
227529_s_at	2.62831	AKAP12	A kinase (PRKA) anchor protein 12	Hs.371240
227530_at	2.60193	AKAP12	A kinase (PRKA) anchor protein 12	Hs.371240
227533_at	3.28924			Hs.657592
227558_at	2.42441	CBX4	chromobox homolog 4 (Pc class homolog, Drosophila)	Hs.714363
227587_at	-2.06619	KRI1	KRI1 homolog (S. cerevisiae)	Hs.709967
227696_at	2.61846	EXOSC6	exosome component 6	Hs.660633
227697_at	4.04216	SOCS3	suppressor of cytokine signaling 3	Hs.527973
227755_at	2.11126			Hs.718475
227790_at	-2.07736	UBE2CBP	ubiquitin-conjugating enzyme E2C binding protein	Hs.148609
227875_at	-2.20566	KLHL13	kelch-like 13 (Drosophila)	Hs.348262
227900_at	2.14532	CBLB	Cas-Br-M (murine) ecotropic retroviral transforming sequence b	Hs.430589
227919_at	2.41334	UCA1	urothelial cancer associated 1	Hs.644234
227955_s_at	-2.18996	EFNA5	ephrin-A5	Hs.288741
228038_at	-5.2651	SOX2	SRY (sex determining region Y)-box 2	Hs.518438
228081_at	3.59955	CCNG2	cyclin G2	Hs.13291
228095_at	-2.17565	PHF14	PHD finger protein 14	Hs.655688
228234_at	2.56621	TICAM2	toll-like receptor adaptor molecule 2	Hs.710895
228242_at	2.22023	N4BP2	NEDD4 binding protein 2	Hs.391463
228315_at	-2.94363			Hs.371609
228328_at	2.01977	KLHL28	kelch-like 28 (Drosophila)	Hs.653206
228390_at	-2.41894			Hs.594773
228425_at	2.19096	LOC654433	hypothetical LOC654433	Hs.656660
228433_at	-2.51906	NFYA	nuclear transcription factor Y, alpha	Hs.10441
228442_at	3.03435			Hs.599855
228523_at	-3.50064	NANOS1	nanos homolog 1 (Drosophila)	Hs.591918
228564_at	-2.01349	LOC375295	hypothetical protein LOC375295	Hs.659070
228618_at	2.34107	PEAR1	platelet endothelial aggregation receptor 1	Hs.142003
228749_at	2.35667	ZDBF2	zinc finger, DBF-type containing 2	Hs.110489
228846_at	6.06239	MXD1	MAX dimerization protein 1	Hs.468908
228868_x_at	-2.02026	CDT1	Chromatin licensing and DNA replication factor 1	Hs.122908
228956_at	-3.10658	UGT8	UDP glycosyltransferase 8	Hs.144197
228964_at	6.3605	PRDM1	PR domain containing 1, with ZNF domain	Hs.436023
229072_at	-2.31495			Hs.594773
229105_at	-2.32944	GPR39	G protein-coupled receptor 39	Hs.432395
229125_at	-2.19419	KANK4	KN motif and ankyrin repeat domains 4	Hs.283398
229126_at	-2.39536	TMEM19	transmembrane protein 19	Hs.688627
229292_at	2.67131	EPB41L5	erythrocyte membrane protein band 4.1 like 5	Hs.654802
229437_at	-2.07274	MIRHG2	microRNA host gene 2 (non-protein coding)	Hs.697120
229521_at	2.29379	FLJ36031	hypothetical protein FLJ36031	Hs.29692
229546_at	-2.19757	LOC653602	hypothetical LOC653602	Hs.657296
229566_at	2.38742	LOC645638	similar to WDNM1-like protein	Hs.463652
229635_at	2.37881			Hs.235795
229695_at	2.94283			Hs.658287
229720_at	-2.51185	BAG1	BCL2-associated athanogene	Hs.377484
229958_at	-2.17182	CLN8	ceroid-lipofuscinosis, neuronal 8 (epilepsy, progressive with mental retardation)	Hs.127675
230031_at	4.49353	HSPA5	heat shock 70kDa protein 5 (glucose-regulated protein, 78kDa)	Hs.716396
230032_at	-2.431	OSGEPL1	O-sialoglycoprotein endopeptidase-like 1
230165_at	-2.10498	SGOL2	shugoshin-like 2 (S. pombe)	Hs.655182
230177_at	-3.06004			Hs.374577
230233_at	2.00268			Hs.480068
230265_at	2.64486	SEL1L	Sel-1 suppressor of lin-12-like (C. elegans)	Hs.181300
230266_at	-2.73027	RAB7B	RAB7B, member RAS oncogene family	Hs.534612
230356_at	-2.3778			Hs.290255
230383_x_at	2.31354			Hs.585792
230464_at	-3.25103	S1PR5	sphingosine-1-phosphate receptor 5	Hs.501561
230493_at	3.55401	SHISA2	shisa homolog 2 (Xenopus laevis)	Hs.433791
230779_at	-2.33531	TNRC6B	trinucleotide repeat containing 6B	Hs.372082
230835_at	3.14584	KRTDAP	keratinocyte differentiation-associated protein	Hs.112457
231033_at	2.14321			Hs.557559
231041_at	-2.80259	POLR1E	polymerase (RNA) I polypeptide E, 53kDa	Hs.591087
231067_s_at	2.22681			Hs.711689
231202_at	2.36316	ALDH1L2	Aldehyde dehydrogenase 1 family, member L2	Hs.42572
231292_at	-2.77284	EID3	EP300 interacting inhibitor of differentiation 3	Hs.659857
231365_at	-2.46107			Hs.716765
231489_x_at	2.27264			Hs.13284
231577_s_at	2.06773	GBP1	guanylate binding protein 1, interferon-inducible, 67kDa	Hs.62661
231733_at	2.35594	CARD18	caspase recruitment domain family, member 18	Hs.56279
231929_at	3.89204	IKZF2	IKAROS family zinc finger 2 (Helios)	Hs.604950
231944_at	3.29063	ERO1LB	ERO1-like beta (S. cerevisiae)	Hs.558519
231969_at	2.14101	STOX2	storkhead box 2	Hs.21958
232026_at	2.16737	HERC4	hect domain and RLD 4	Hs.51891
232082_x_at	3.0468	SPRR3	small proline-rich protein 3	Hs.139322
232176_at	-3.18594	SLITRK6	SLIT and NTRK-like family, member 6	Hs.525105
232181_at	-2.05726	LOC153346	hypothetical protein LOC153346	Hs.483816
232231_at	-2.41582	RUNX2	runt-related transcription factor 2	Hs.535845
232278_s_at	-2.13463	DEPDC1	DEP domain containing 1	Hs.445098
232481_s_at	-2.82126	SLITRK6	SLIT and NTRK-like family, member 6	Hs.525105
232569_at	-2.02651			Hs.664710
233002_at	2.06909	PPP4R4	protein phosphatase 4, regulatory subunit 4	Hs.259599
233413_at	-2.08781			Hs.715681
233488_at	3.09519	RNASE7	ribonuclease, RNase A family, 7	Hs.525206
233534_at	2.14809	KRTAP3-2	keratin associated protein 3-2	Hs.307026
234066_at	2.04352	IL1RL1	Interleukin 1 receptor-like 1	Hs.66
234699_at	2.58086	RNASE7	ribonuclease, RNase A family, 7	Hs.525206
234700_s_at	3.20935	RNASE7	ribonuclease, RNase A family, 7	Hs.525206
234994_at	2.37615	TMEM200A	transmembrane protein 200A	Hs.591341
235092_at	-2.46203			Hs.657445
235094_at	2.26534			Hs.665133
235146_at	2.38827	TMCC3	transmembrane and coiled-coil domain family 3	Hs.370410
235230_at	2.82479	PLCXD2	phosphatidylinositol-specific phospholipase C, X domain containing 2	Hs.655022
235272_at	2.95595	SBSN	suprabasin	Hs.433484
235289_at	2.10274	EIF5A2	eukaryotic translation initiation factor 5A2	Hs.164144
235296_at	2.65274	EIF5A2	eukaryotic translation initiation factor 5A2	Hs.164144
235355_at	-2.04436			Hs.609017
235419_at	2.11392			Hs.658370
235425_at	-3.3386	SGOL2	shugoshin-like 2 (S. pombe)	Hs.655182
235457_at	-2.17075	MAML2	mastermind-like 2 (Drosophila)	Hs.428214
235514_at	2.20101	ASPRV1	aspartic peptidase, retroviral-like 1	Hs.516253
235638_at	-2.09599	RASSF6	Ras association (RalGDS/AF-6) domain family member 6	Hs.590920
235714_at	2.3274	GANC	glucosidase, alpha; neutral C
235737_at	3.73544	TSLP	thymic stromal lymphopoietin	Hs.389874
235800_at	-2.03328			Hs.657012
235852_at	-3.3148	STON2	Stonin 2	Hs.14248
235965_at	2.35098			Hs.511979
235976_at	-3.92615	SLITRK6	SLIT and NTRK-like family, member 6	Hs.525105
236119_s_at	2.93206	SPRR2G	small proline-rich protein 2G	Hs.490253
236219_at	-2.14039			Hs.667007
236350_at	-2.04349			Hs.593044
236840_at	2.28101	C12orf56	chromosome 12 open reading frame 56	Hs.535190
237411_at	3.05953	ADAMTS6	ADAM metallopeptidase with thrombospondin type 1 motif, 6	Hs.482291
237465_at	2.27584	USP53	ubiquitin specific peptidase 53	Hs.431081
237732_at	4.34609			Hs.135098
238017_at	2.20493	SDR16C5	short chain dehydrogenase/reductase family 16C, member 5	Hs.170673
238028_at	2.11079	LOC100128918	hypothetical protein LOC100128918	Hs.710148
238460_at	2.13908	FAM83A	family with sequence similarity 83, member A	Hs.379821
238466_at	2.04617			Hs.531632
238468_at	-2.06741	TNRC6B	trinucleotide repeat containing 6B	Hs.372082
238520_at	-2.04441	TRERF1	transcriptional regulating factor 1	Hs.485392
238542_at	2.00039	ULBP2	UL16 binding protein 2	Hs.656778
238567_at	2.04088	SGPP2	sphingosine-1-phosphate phosphotase 2	Hs.591604
238689_at	-2.30914	GPR110	G protein-coupled receptor 110	Hs.256897
238722_x_at	-2.2442	NAPEPLD	N-acyl phosphatidylethanolamine phospholipase D	Hs.324271
238756_at	-2.02529	GAS2L3	Growth arrest-specific 2 like 3	Hs.20575
238794_at	-2.56684	C10orf78	chromosome 10 open reading frame 78	Hs.93667
238825_at	6.94831	ACRC	acidic repeat containing	Hs.135167
238964_at	-2.26171	FIGN	fidgetin	Hs.593650
239370_at	2.51107			Hs.445045
239451_at	2.85563			Hs.658060
239562_at	2.1398	MTHFD2L	methylenetetrahydrofolate dehydrogenase (NADP+ dependent) 2-like	Hs.479954
239652_at	2.07301			Hs.633010
239680_at	-3.01805			Hs.598880
239710_at	-2.9863	FIGN	fidgetin	Hs.593650
239872_at	2.97242			Hs.655382
240187_at	2.5225	PPP1R3C	protein phosphatase 1, regulatory (inhibitor) subunit 3C	Hs.303090
240259_at	-2.5892	FLRT2	Fibronectin leucine rich transmembrane protein 2	Hs.719261
241360_at	-2.02535	CCDC15	coiled-coil domain containing 15	Hs.287555
241455_at	2.25142			Hs.444277
241912_at	-2.02891	ZNF814	zinc finger protein 814	Hs.634143
241994_at	2.05633	XDH	xanthine dehydrogenase	Hs.250
242153_at	2.34961			Hs.654971
242162_at	14.9313	WDR69	WD repeat domain 69	Hs.424594
242204_at	2.43852	WFDC5	WAP four-disulfide core domain 5	Hs.375031
242458_at	2.20671	RALGPS2	Ral GEF with PH domain and SH3 binding motif 2	Hs.709811
242635_s_at	-2.44469	NAPEPLD	N-acyl phosphatidylethanolamine phospholipase D	Hs.324271
242787_at	-2.42911			Hs.665719
242809_at	3.10853	IL1RL1	Interleukin 1 receptor-like 1	Hs.66
242828_at	-3.36517	FIGN	fidgetin	Hs.593650
242871_at	2.80218	PAQR5	progestin and adipoQ receptor family member V	Hs.591096
242963_at	2.12835	SGMS2	sphingomyelin synthase 2	Hs.595423
243871_at	4.73626	LOC100130476	Similar to hCG2036711	Hs.598050
243999_at	2.20911	SLFN5	schlafen family member 5	Hs.709347
244050_at	-2.01979	PTPLAD2	protein tyrosine phosphatase-like A domain containing 2	Hs.716678
244341_at	-2.08691			Hs.694508
1552427_at	-2.33568	ZNF485	zinc finger protein 485	Hs.147440
1552766_at	-2.11771	HS6ST2	heparan sulfate 6-O-sulfotransferase 2	Hs.385956
1552946_at	2.43287	ZNF114	zinc finger protein 114	Hs.511883
1553111_a_at	-2.28111	KBTBD6	kelch repeat and BTB (POZ) domain containing 6	Hs.534040
1553118_at	-2.19026	THEM4	thioesterase superfamily member 4	Hs.164070
1553602_at	2.53677	MUCL1	mucin-like 1	Hs.348419
1564053_a_at	-2.04631	YTHDF3	YTH domain family, member 3	Hs.491861
1553801_a_at	-2.10346	C14orf126	chromosome 14 open reading frame 126	Hs.116014
1553973_a_at	3.54083	SPINK6	serine peptidase inhibitor, Kazal type 6	Hs.334274
1553982_a_at	-4.68981	RAB7B	RAB7B, member RAS oncogene family	Hs.534612
1554014_at	2.52562	CHD2	chromodomain helicase DNA binding protein 2	Hs.220864
1554036_at	-2.26961	ZBTB24	zinc finger and BTB domain containing 24	Hs.409876
1554149_at	2.25233	CLDND1	claudin domain containing 1	Hs.709386
1554253_a_at	2.02561	LASS3	LAG1 homolog, ceramide synthase 3	Hs.662371
1554462_a_at	6.1472	DNAJB9	DnaJ (Hsp40) homolog, subfamily B, member 9	Hs.6790
1554539_a_at	2.53486	RHOF	ras homolog gene family, member F (in filopodia)	Hs.524804
1554912_at	2.90047	FAM62C	family with sequence similarity 62 (C2 domain containing), member C	Hs.477711
1554997_a_at	7.06851	PTGS2	prostaglandin-endoperoxide synthase 2 (prostaglandin G/H synthase and cyclooxygenase)	Hs.196384
1555007_s_at	2.48153	WDR66	WD repeat domain 66	Hs.709837
1555514_a_at	-2.07813	PIAS2	protein inhibitor of activated STAT, 2	Hs.658013
1555673_at	3.91539	KRTAP2-4	keratin associated protein 2-4	Hs.406714
1555950_a_at	5.72496	CD55	CD55 molecule, decay accelerating factor for complement (Cromer blood group)	Hs.126517
1557053_s_at	-2.01934	UBE2G2	ubiquitin-conjugating enzyme E2G 2 (UBC7 homolog, yeast)	Hs.529420
1557078_at	2.2828	SLFN5	schlafen family member 5	Hs.709347
1557094_at	-2.62469	LOC653110	hypothetical LOC653110
1557353_at	2.64887			Hs.593781
1557487_at	-2.60428			Hs.372378
1557636_a_at	3.4802	C7orf57	chromosome 7 open reading frame 57	Hs.258357
1557910_at	-2.25524	HSP90AB1	heat shock protein 90kDa alpha (cytosolic), class B member 1	Hs.509736
1557918_s_at	-2.8471	SLC16A1	solute carrier family 16, member 1 (monocarboxylic acid transporter 1)	Hs.75231
1558080_s_at	2.3658	DNAJC3	DnaJ (Hsp40) homolog, subfamily C, member 3	Hs.59214
1558093_s_at	-2.0295	MATR3	matrin 3	Hs.268939
1558101_at	-2.05133	NFIA	nuclear factor I/A	Hs.594180
1558142_at	-2.7225	TNRC6B	trinucleotide repeat containing 6B	Hs.372082
1558195_at	2.0233	LOC283404	hypothetical LOC283404	Hs.662443
1559883_s_at	-2.00641	SAMHD1	SAM domain and HD domain 1	Hs.580681
1562102_at	2.67661	AKR1C1	Aldo-keto reductase family 1, member C1 (dihydrodiol dehydrogenase 1; 20-alpha (3-alpha)-hydroxysteroid dehydrogenase)	Hs.460260
1562484_at	-2.46753	FLJ35848	hypothetical protein FLJ35848	Hs.349758
1564796_at	2.32546	EMP1	epithelial membrane protein 1	Hs.707901
1566342_at	2.16392	SOD2	Superoxide dismutase 2, mitochondrial	Hs.487046
1568623_a_at	2.37586	SLC35E4	solute carrier family 35, member E4	Hs.715651
1568768_s_at	2.18473	BRE	brain and reproductive organ-expressed (TNFRSF1A modulator)	Hs.11916
