# Supplementary material for: Gene Expression Profiling of Human Vaginal Cells In Vitro Discriminates Compounds with Pro-Inflammatory and Mucosa-Altering Properties: Novel Biomarkers for Preclinical Testing of HIV Microbicide Candidates
Source: PLoS One. 2015 Jun 8;10(6):e0128557. doi: 10.1371/journal.pone.0128557 (PMC4459878; doi:10.1371/journal.pone.0128557)
Supplement: S6 Table — (XLSX) [file pone.0128557.s006.xlsx]

## Sheet: N9
Supplementary Table 6
Probesets significantly deregulated in VK-2 cells by N-9
Probe Set ID	Fold change N9/GM	Gene Symbol	Gene Title	UniGene ID
200598_s_at	3.56751	HSP90B1	heat shock protein 90kDa beta (Grp94), member 1	Hs.192374
200632_s_at	2.59744	NDRG1	N-myc downstream regulated 1	Hs.372914
200670_at	2.63611	XBP1	X-box binding protein 1	Hs.437638
200779_at	2.45791	ATF4	activating transcription factor 4 (tax-responsive enhancer element B67)	Hs.496487
200825_s_at	2.41572	HYOU1	hypoxia up-regulated 1	Hs.277704
200841_s_at	2.53231	EPRS	glutamyl-prolyl-tRNA synthetase	Hs.497788
200920_s_at	4.11659	BTG1	B-cell translocation gene 1, anti-proliferative	Hs.255935
200921_s_at	3.19703	BTG1	B-cell translocation gene 1, anti-proliferative	Hs.255935
200935_at	2.4048	CALR	calreticulin	Hs.515162
200988_s_at	-2.08776	PSME3	proteasome (prosome, macropain) activator subunit 3 (PA28 gamma; Ki)	Hs.152978
201000_at	2.30652	AARS	alanyl-tRNA synthetase	Hs.315137
201008_s_at	-2.80072	TXNIP	thioredoxin interacting protein	Hs.715525
201009_s_at	-2.49821	TXNIP	thioredoxin interacting protein	Hs.715525
201010_s_at	-3.74605	TXNIP	thioredoxin interacting protein	Hs.715525
201041_s_at	4.59327	DUSP1	dual specificity phosphatase 1	Hs.171695
201044_x_at	2.93945	DUSP1	dual specificity phosphatase 1	Hs.171695
201133_s_at	2.47285	PJA2	praja ring finger 2	Hs.483036
201169_s_at	4.53501	BHLHE40	basic helix-loop-helix family, member e40	Hs.719093
201170_s_at	2.40455	BHLHE40	basic helix-loop-helix family, member e40	Hs.719093
201185_at	-2.10781	HTRA1	HtrA serine peptidase 1	Hs.501280
201288_at	-2.87705	ARHGDIB	Rho GDP dissociation inhibitor (GDI) beta	Hs.504877
201294_s_at	2.98858	WSB1	WD repeat and SOCS box-containing 1	Hs.446017
201295_s_at	3.13636	WSB1	WD repeat and SOCS box-containing 1	Hs.446017
201310_s_at	-2.03152	C5orf13	chromosome 5 open reading frame 13	Hs.36053
201340_s_at	-2.05395	ENC1	ectodermal-neural cortex (with BTB-like domain)	Hs.104925
201341_at	-2.47027	ENC1	ectodermal-neural cortex (with BTB-like domain)	Hs.104925
201471_s_at	3.02517	SQSTM1	sequestosome 1	Hs.437277
201487_at	-2.06683	CTSC	cathepsin C	Hs.128065
201531_at	2.01842	ZFP36	zinc finger protein 36, C3H type, homolog (mouse)	Hs.534052
201539_s_at	2.1332	FHL1	four and a half LIM domains 1	Hs.435369
201555_at	-2.70099	MCM3	minichromosome maintenance complex component 3	Hs.179565
201559_s_at	2.15214	CLIC4	chloride intracellular channel 4	Hs.440544
201625_s_at	2.76254	INSIG1	insulin induced gene 1	Hs.520819
201631_s_at	2.11491	IER3	immediate early response 3	Hs.591785
201693_s_at	5.75923	EGR1	early growth response 1	Hs.326035
201694_s_at	2.28356	EGR1	early growth response 1	Hs.326035
201861_s_at	2.7658	LRRFIP1	leucine rich repeat (in FLII) interacting protein 1	Hs.471779
201890_at	-2.12675	RRM2	ribonucleotide reductase M2 polypeptide	Hs.226390
201896_s_at	-2.87293	PSRC1	proline/serine-rich coiled-coil 1	Hs.405925
201914_s_at	2.00574	SEC63	SEC63 homolog (S. cerevisiae)	Hs.26904
201925_s_at	4.83657	CD55	CD55 molecule, decay accelerating factor for complement (Cromer blood group)	Hs.126517
201926_s_at	4.20613	CD55	CD55 molecule, decay accelerating factor for complement (Cromer blood group)	Hs.126517
201939_at	-3.13265	PLK2	polo-like kinase 2 (Drosophila)	Hs.398157
201996_s_at	-2.04947	SPEN	spen homolog, transcriptional regulator (Drosophila)	Hs.558463
202014_at	5.16037	PPP1R15A	protein phosphatase 1, regulatory (inhibitor) subunit 15A	Hs.631593
202061_s_at	2.9794	SEL1L	sel-1 suppressor of lin-12-like (C. elegans)	Hs.181300
202064_s_at	2.55356	SEL1L	sel-1 suppressor of lin-12-like (C. elegans)	Hs.181300
202094_at	-2.21814	BIRC5	baculoviral IAP repeat-containing 5	Hs.514527
202125_s_at	-2.07371	TRAK2	trafficking protein, kinesin binding 2	Hs.152774
202126_at	-2.11364	PRPF4B	PRP4 pre-mRNA processing factor 4 homolog B (yeast)	Hs.159014
202193_at	-2.16325	LIMK2	LIM domain kinase 2	Hs.474596
202240_at	-2.47926	PLK1	polo-like kinase 1 (Drosophila)	Hs.592049
202241_at	2.72803	TRIB1	tribbles homolog 1 (Drosophila)	Hs.444947
202269_x_at	-2.08557	GBP1	guanylate binding protein 1, interferon-inducible, 67kDa	Hs.62661
202270_at	-3.18529	GBP1	guanylate binding protein 1, interferon-inducible, 67kDa	Hs.62661
202323_s_at	2.08746	ACBD3	acyl-Coenzyme A binding domain containing 3	Hs.520207
202375_at	2.46783	SEC24D	SEC24 family, member D (S. cerevisiae)	Hs.189641
202395_at	-2.08687	NSF	N-ethylmaleimide-sensitive factor	Hs.431279
202497_x_at	5.43297	SLC2A3	solute carrier family 2 (facilitated glucose transporter), member 3	Hs.419240
202498_s_at	4.11148	SLC2A3	solute carrier family 2 (facilitated glucose transporter), member 3	Hs.419240
202499_s_at	4.69002	SLC2A3	solute carrier family 2 (facilitated glucose transporter), member 3	Hs.419240
202534_x_at	-2.08759	DHFR	dihydrofolate reductase	Hs.648635
202557_at	3.60642	HSPA13	heat shock protein 70kDa family, member 13	Hs.352341
202558_s_at	3.90385	HSPA13	heat shock protein 70kDa family, member 13	Hs.352341
202613_at	-2.08793	CTPS	CTP synthase	Hs.473087
202628_s_at	-2.56452	SERPINE1	serpin peptidase inhibitor, clade E (nexin, plasminogen activator inhibitor type 1), member 1	Hs.414795
202643_s_at	3.63416	TNFAIP3	tumor necrosis factor, alpha-induced protein 3	Hs.211600
202644_s_at	2.30847	TNFAIP3	tumor necrosis factor, alpha-induced protein 3	Hs.211600
202655_at	2.64714	ARMET	arginine-rich, mutated in early stage tumors	Hs.436446
202672_s_at	4.76091	ATF3	activating transcription factor 3	Hs.460
202684_s_at	2.93805	RNMT	RNA (guanine-7-) methyltransferase	Hs.592347
202687_s_at	-2.29325	TNFSF10	tumor necrosis factor (ligand) superfamily, member 10	Hs.478275
202688_at	-2.93433	TNFSF10	tumor necrosis factor (ligand) superfamily, member 10	Hs.478275
202710_at	2.20501	BET1	blocked early in transport 1 homolog (S. cerevisiae)	Hs.489132
202719_s_at	2.07	TES	testis derived transcript (3 LIM domains)	Hs.592286
202721_s_at	3.04067	GFPT1	glutamine-fructose-6-phosphate transaminase 1	Hs.580300
202722_s_at	3.29392	GFPT1	glutamine-fructose-6-phosphate transaminase 1	Hs.580300
202743_at	-3.46269	PIK3R3	phosphoinositide-3-kinase, regulatory subunit 3 (gamma)	Hs.655387
202749_at	-2.25162	WRB	tryptophan rich basic protein	Hs.198308
202842_s_at	7.58688	DNAJB9	DnaJ (Hsp40) homolog, subfamily B, member 9	Hs.6790
202843_at	16.2171	DNAJB9	DnaJ (Hsp40) homolog, subfamily B, member 9	Hs.6790
202847_at	2.57308	PCK2	phosphoenolpyruvate carboxykinase 2 (mitochondrial)	Hs.75812
202859_x_at	4.20707	IL8	interleukin 8	Hs.624
202935_s_at	2.05177	SOX9	SRY (sex determining region Y)-box 9	Hs.647409
202973_x_at	-2.02834	FAM13A	family with sequence similarity 13, member A	Hs.97270
203031_s_at	-2.02424	UROS	uroporphyrinogen III synthase	Hs.501376
203108_at	2.85861	GPRC5A	G protein-coupled receptor, family C, group 5, member A	Hs.631733
203147_s_at	-2.15984	TRIM14	tripartite motif-containing 14	Hs.575631
203148_s_at	-2.16385	TRIM14	tripartite motif-containing 14	Hs.575631
203165_s_at	2.11196	SLC33A1	solute carrier family 33 (acetyl-CoA transporter), member 1	Hs.478031
203178_at	-2.34923	GATM	glycine amidinotransferase (L-arginine:glycine amidinotransferase)	Hs.75335
203188_at	-2.04284	B3GNT1	UDP-GlcNAc:betaGal beta-1,3-N-acetylglucosaminyltransferase 1	Hs.8526
203234_at	3.27769	UPP1	uridine phosphorylase 1	Hs.488240
203252_at	2.70462	CDK2AP2	cyclin-dependent kinase 2 associated protein 2	Hs.523835
203276_at	-5.20166	LMNB1	lamin B1	Hs.89497
203297_s_at	2.08282	JARID2	jumonji, AT rich interactive domain 2	Hs.630189
203298_s_at	2.44703	JARID2	jumonji, AT rich interactive domain 2	Hs.630189
203313_s_at	3.44001	TGIF1	TGFB-induced factor homeobox 1	Hs.373550
203418_at	-2.13615	CCNA2	cyclin A2	Hs.58974
203438_at	3.81681	STC2	stanniocalcin 2	Hs.233160
203439_s_at	4.45148	STC2	stanniocalcin 2	Hs.233160
203486_s_at	-2.16461	ARMC8	armadillo repeat containing 8	Hs.719108
203487_s_at	-2.23371	ARMC8	armadillo repeat containing 8	Hs.719108
203491_s_at	3.07135	CEP57	centrosomal protein 57kDa	Hs.101014
203504_s_at	3.52381	ABCA1	ATP-binding cassette, sub-family A (ABC1), member 1	Hs.719214
203505_at	3.34385	ABCA1	ATP-binding cassette, sub-family A (ABC1), member 1	Hs.719214
203521_s_at	-2.21758	ZNF318	zinc finger protein 318	Hs.509718
203535_at	-2.27614	S100A9	S100 calcium binding protein A9	Hs.112405
203556_at	-2.34841	ZHX2	zinc fingers and homeoboxes 2	Hs.658443
203574_at	3.44123	NFIL3	nuclear factor, interleukin 3 regulated	Hs.79334
203624_at	2.65987	SFRS17A	splicing factor, arginine/serine-rich 17A	Hs.522572
203636_at	-2.17339	MID1	midline 1 (Opitz/BBB syndrome)	Hs.27695
203637_s_at	-2.37671	MID1	midline 1 (Opitz/BBB syndrome)	Hs.27695
203665_at	2.06896	HMOX1	heme oxygenase (decycling) 1	Hs.517581
203675_at	2.41844	NUCB2	nucleobindin 2	Hs.654599
203725_at	2.16778	GADD45A	growth arrest and DNA-damage-inducible, alpha	Hs.80409
203755_at	-2.81887	BUB1B	budding uninhibited by benzimidazoles 1 homolog beta (yeast)	Hs.631699
203764_at	-2.28457	DLGAP5	discs, large (Drosophila) homolog-associated protein 5	Hs.77695
203798_s_at	-2.67715	VSNL1	visinin-like 1	Hs.444212
203803_at	-2.22302	PCYOX1	prenylcysteine oxidase 1	Hs.567502
203821_at	6.87155	HBEGF	heparin-binding EGF-like growth factor	Hs.799
203827_at	2.517	WIPI1	WD repeat domain, phosphoinositide interacting 1	Hs.463964
203836_s_at	-2.08266	MAP3K5	mitogen-activated protein kinase kinase kinase 5	Hs.186486
203837_at	-2.15734	MAP3K5	mitogen-activated protein kinase kinase kinase 5	Hs.186486
203887_s_at	3.44111	THBD	thrombomodulin	Hs.2030
203888_at	3.73603	THBD	thrombomodulin	Hs.2030
203889_at	3.48415	SCG5	secretogranin V (7B2 protein)	Hs.156540
203946_s_at	2.65167	ARG2	arginase, type II	Hs.708024
203967_at	2.33049	CDC6	cell division cycle 6 homolog (S. cerevisiae)	Hs.405958
203980_at	-2.32293	FABP4	fatty acid binding protein 4, adipocyte	Hs.391561
203998_s_at	2.00641	SYT1	synaptotagmin I	Hs.310545
204005_s_at	2.37845	PAWR	PRKC, apoptosis, WT1, regulator	Hs.643130
204055_s_at	2.10704	CTAGE5	CTAGE family, member 5	Hs.540038
204092_s_at	-2.05618	AURKA	aurora kinase A	Hs.250822
204131_s_at	2.00494	FOXO3	forkhead box O3	Hs.220950
204151_x_at	2.00477	AKR1C1	aldo-keto reductase family 1, member C1 (dihydrodiol dehydrogenase 1; 20-alpha (3-alpha)-hydroxysteroid dehydrogenase)	Hs.460260
204159_at	-3.84446	CDKN2C	cyclin-dependent kinase inhibitor 2C (p18, inhibits CDK4)	Hs.716664
204162_at	-2.03595	NDC80	NDC80 homolog, kinetochore complex component (S. cerevisiae)	Hs.414407
204178_s_at	-2.76672	RBM14	RNA binding motif protein 14
204203_at	2.86917	CEBPG	CCAAT/enhancer binding protein (C/EBP), gamma	Hs.429666
204255_s_at	-2.11626	VDR	vitamin D (1,25- dihydroxyvitamin D3) receptor	Hs.524368
204285_s_at	2.20114	PMAIP1	phorbol-12-myristate-13-acetate-induced protein 1	Hs.96
204298_s_at	-2.02571	LOX	lysyl oxidase	Hs.102267
204318_s_at	-2.96406	GTSE1	G-2 and S-phase expressed 1	Hs.386189
204359_at	-2.24508	FLRT2	fibronectin leucine rich transmembrane protein 2	Hs.719261
204420_at	2.47078	FOSL1	FOS-like antigen 1	Hs.283565
204421_s_at	6.03968	FGF2	fibroblast growth factor 2 (basic)	Hs.284244
204422_s_at	4.19012	FGF2	fibroblast growth factor 2 (basic)	Hs.284244
204444_at	-3.5548	KIF11	kinesin family member 11	Hs.8878
204457_s_at	-2.21245	GAS1	growth arrest-specific 1	Hs.65029
204472_at	2.22075	GEM	GTP binding protein overexpressed in skeletal muscle	Hs.654463
204475_at	12.2934	MMP1	matrix metallopeptidase 1 (interstitial collagenase)	Hs.83169
204492_at	-2.25043	ARHGAP11A	Rho GTPase activating protein 11A	Hs.591130
204502_at	-2.12822	SAMHD1	SAM domain and HD domain 1	Hs.580681
204512_at	2.0085	HIVEP1	human immunodeficiency virus type I enhancer binding protein 1	Hs.567284
204567_s_at	3.25906	ABCG1	ATP-binding cassette, sub-family G (WHITE), member 1	Hs.124649
204612_at	-2.0798	PKIA	protein kinase (cAMP-dependent, catalytic) inhibitor alpha	Hs.433700
204614_at	2.67027	SERPINB2	serpin peptidase inhibitor, clade B (ovalbumin), member 2	Hs.594481
204678_s_at	2.12986	KCNK1	potassium channel, subfamily K, member 1	Hs.208544
204679_at	2.36415	KCNK1	potassium channel, subfamily K, member 1	Hs.208544
204709_s_at	-3.11548	KIF23	kinesin family member 23	Hs.270845
204733_at	-2.16443	KLK6	kallikrein-related peptidase 6	Hs.79361
204734_at	-2.27267	KRT15	keratin 15	Hs.654570
204747_at	-2.19365	IFIT3	interferon-induced protein with tetratricopeptide repeats 3	Hs.714337
204748_at	10.7344	PTGS2	prostaglandin-endoperoxide synthase 2 (prostaglandin G/H synthase and cyclooxygenase)	Hs.196384
204802_at	-2.04424	RRAD	Ras-related associated with diabetes	Hs.1027
204820_s_at	-2.24268	BTN3A2 /// BTN3A3	butyrophilin, subfamily 3, member A2 /// butyrophilin, subfamily 3, member A3	Hs.376046
204827_s_at	-2.08577	CCNF	cyclin F	Hs.1973
204897_at	2.1057	PTGER4	prostaglandin E receptor 4 (subtype EP4)	Hs.199248
204926_at	2.05382	INHBA	inhibin, beta A	Hs.583348
204967_at	-2.16494	SHROOM2	shroom family member 2	Hs.567236
205005_s_at	-2.09485	NMT2	N-myristoyltransferase 2	Hs.60339
205032_at	2.58241	ITGA2	integrin, alpha 2 (CD49B, alpha 2 subunit of VLA-2 receptor)	Hs.482077
205034_at	-4.56154	CCNE2	cyclin E2	Hs.567387
205047_s_at	2.79119	ASNS	asparagine synthetase	Hs.489207
205067_at	2.04458	IL1B	interleukin 1, beta	Hs.126256
205085_at	-2.12057	ORC1L	origin recognition complex, subunit 1-like (yeast)	Hs.17908
205097_at	-2.14031	SLC26A2	solute carrier family 26 (sulfate transporter), member 2	Hs.302738
205180_s_at	2.13087	ADAM8	ADAM metallopeptidase domain 8	Hs.501574
205193_at	2.14556	MAFF	v-maf musculoaponeurotic fibrosarcoma oncogene homolog F (avian)	Hs.517617
205225_at	-2.54544	ESR1	estrogen receptor 1	Hs.208124
205240_at	-2.01744	GPSM2	G-protein signaling modulator 2 (AGS3-like, C. elegans)	Hs.584901
205281_s_at	3.10689	PIGA	phosphatidylinositol glycan anchor biosynthesis, class A	Hs.137154
205289_at	2.57282	BMP2	bone morphogenetic protein 2	Hs.73853
205290_s_at	2.56535	BMP2	bone morphogenetic protein 2	Hs.73853
205363_at	-3.91745	BBOX1	butyrobetaine (gamma), 2-oxoglutarate dioxygenase (gamma-butyrobetaine hydroxylase) 1	Hs.591996
205446_s_at	2.20558	ATF2	activating transcription factor 2	Hs.592510
205466_s_at	2.02218	HS3ST1	heparan sulfate (glucosamine) 3-O-sulfotransferase 1	Hs.507348
205476_at	3.38027	CCL20	chemokine (C-C motif) ligand 20	Hs.75498
205659_at	4.96146	HDAC9	histone deacetylase 9	Hs.196054
205680_at	11.5622	MMP10	matrix metallopeptidase 10 (stromelysin 2)	Hs.2258
205739_x_at	-2.02712	ZNF107	zinc finger protein 107	Hs.50216
205767_at	2.97505	EREG	epiregulin	Hs.115263
205778_at	-2.13109	KLK7	kallikrein-related peptidase 7	Hs.151254
205828_at	5.63673	MMP3	matrix metallopeptidase 3 (stromelysin 1, progelatinase)	Hs.375129
205830_at	2.0021	CLGN	calmegin	Hs.86368
205863_at	-2.73276	S100A12	S100 calcium binding protein A12	Hs.19413
205870_at	-2.32181	BDKRB2	bradykinin receptor B2	Hs.719484
205899_at	2.81182	CCNA1	cyclin A1	Hs.417050
205900_at	-2.06036	KRT1	keratin 1	Hs.80828
205916_at	-4.61662	S100A7	S100 calcium binding protein A7	Hs.112408
206011_at	-2.02359	CASP1	caspase 1, apoptosis-related cysteine peptidase (interleukin 1, beta, convertase)	Hs.2490
206085_s_at	3.45664	CTH	cystathionase (cystathionine gamma-lyase)	Hs.19904
206101_at	3.5221	ECM2	extracellular matrix protein 2, female organ and adipocyte specific	Hs.117060
206153_at	3.32296	CYP4F11	cytochrome P450, family 4, subfamily F, polypeptide 11	Hs.187393
206157_at	5.12432	PTX3	pentraxin-related gene, rapidly induced by IL-1 beta	Hs.591286
206172_at	12.1192	IL13RA2	interleukin 13 receptor, alpha 2	Hs.336046
206173_x_at	2.04276	GABPB1	GA binding protein transcription factor, beta subunit 1	Hs.654350
206176_at	2.62677	BMP6	bone morphogenetic protein 6	Hs.285671
206271_at	-2.36681	TLR3	toll-like receptor 3	Hs.657724
206343_s_at	2.66761	NRG1	neuregulin 1	Hs.453951
206348_s_at	-2.06809	PDK3	pyruvate dehydrogenase kinase, isozyme 3	Hs.658190
206411_s_at	2.48706	ABL2	v-abl Abelson murine leukemia viral oncogene homolog 2 (arg, Abelson-related gene)	Hs.159472
206432_at	3.80734	HAS2	hyaluronan synthase 2	Hs.159226
206536_s_at	2.9184	XIAP	X-linked inhibitor of apoptosis	Hs.356076
206557_at	-2.02384	ZNF702P	zinc finger protein 702 pseudogene	Hs.714428
206631_at	-2.99549	PTGER2	prostaglandin E receptor 2 (subtype EP2), 53kDa	Hs.2090
206683_at	5.07945	ZNF165	zinc finger protein 165	Hs.535177
206861_s_at	2.03871	CGGBP1	CGG triplet repeat binding protein 1	Hs.444818
206877_at	2.54502	MXD1	MAX dimerization protein 1	Hs.468908
206924_at	3.73405	IL11	interleukin 11	Hs.467304
206953_s_at	-3.16742	LPHN2	latrophilin 2	Hs.24212
206969_at	2.65463	KRT34	keratin 34	Hs.296942
207178_s_at	-2.13819	FRK	fyn-related kinase	Hs.89426
207183_at	-2.34531	GPR19	G protein-coupled receptor 19	Hs.657862
207480_s_at	-2.14635	MEIS2	Meis homeobox 2	Hs.510989
207526_s_at	21.4579	IL1RL1	interleukin 1 receptor-like 1	Hs.66
207528_s_at	3.69071	SLC7A11	solute carrier family 7, (cationic amino acid transporter, y+ system) member 11	Hs.390594
207761_s_at	-2.31892	METTL7A	methyltransferase like 7A	Hs.716437
207808_s_at	-2.25691	PROS1	protein S (alpha)	Hs.64016
207826_s_at	-2.95629	ID3	inhibitor of DNA binding 3, dominant negative helix-loop-helix protein	Hs.76884
207828_s_at	-2.00702	CENPF	centromere protein F, 350/400ka (mitosin)	Hs.497741
207850_at	4.14765	CXCL3	chemokine (C-X-C motif) ligand 3	Hs.89690
207935_s_at	-4.47457	KRT13	keratin 13	Hs.654550
207980_s_at	2.16939	CITED2	Cbp/p300-interacting transactivator, with Glu/Asp-rich carboxy-terminal domain, 2	Hs.82071
208079_s_at	-2.05172	AURKA	aurora kinase A	Hs.250822
208083_s_at	-3.47516	ITGB6	integrin, beta 6	Hs.470399
208084_at	-2.70091	ITGB6	integrin, beta 6	Hs.470399
208153_s_at	-2.94719	FAT2	FAT tumor suppressor homolog 2 (Drosophila)	Hs.591255
208241_at	3.24725	NRG1	neuregulin 1	Hs.453951
208394_x_at	4.56666	ESM1	endothelial cell-specific molecule 1	Hs.129944
208425_s_at	2.37052	TANC2	tetratricopeptide repeat, ankyrin repeat and coiled-coil containing 2	Hs.410889
208499_s_at	3.64849	DNAJC3	DnaJ (Hsp40) homolog, subfamily C, member 3	Hs.59214
208536_s_at	2.43186	BCL2L11	BCL2-like 11 (apoptosis facilitator)	Hs.469658
208539_x_at	2.85249	SPRR2B	small proline-rich protein 2B	Hs.568239
208613_s_at	2.17077	FLNB	filamin B, beta (actin binding protein 278)	Hs.476448
208785_s_at	2.0724	MAP1LC3B	microtubule-associated protein 1 light chain 3 beta	Hs.356061
208786_s_at	2.26386	MAP1LC3B	microtubule-associated protein 1 light chain 3 beta	Hs.356061
208813_at	2.48339	GOT1	glutamic-oxaloacetic transaminase 1, soluble (aspartate aminotransferase 1)	Hs.500756
208886_at	2.06935	H1F0	H1 histone family, member 0	Hs.715673
208900_s_at	3.10389	TOP1	topoisomerase (DNA) I	Hs.472737
208960_s_at	2.04096	KLF6	Kruppel-like factor 6	Hs.4055
209101_at	3.01	CTGF	connective tissue growth factor	Hs.591346
209172_s_at	-2.21315	CENPF	centromere protein F, 350/400ka (mitosin)	Hs.497741
209184_s_at	2.14973	IRS2	insulin receptor substrate 2	Hs.442344
209185_s_at	3.05101	IRS2	insulin receptor substrate 2	Hs.442344
209189_at	3.38498	FOS	v-fos FBJ murine osteosarcoma viral oncogene homolog	Hs.707896
209193_at	2.85867	PIM1	pim-1 oncogene	Hs.81170
209204_at	2.02688	LMO4	LIM domain only 4	Hs.436792
209205_s_at	2.60401	LMO4	LIM domain only 4	Hs.436792
209209_s_at	2.02801	FERMT2	fermitin family homolog 2 (Drosophila)	Hs.509343
209211_at	2.27558	KLF5	Kruppel-like factor 5 (intestinal)	Hs.508234
209212_s_at	2.76881	KLF5	Kruppel-like factor 5 (intestinal)	Hs.508234
209227_at	-2.15277	TUSC3	tumor suppressor candidate 3	Hs.591845
209230_s_at	2.53788	NUPR1	nuclear protein 1	Hs.513463
209270_at	2.15107	LAMB3	laminin, beta 3	Hs.497636
209294_x_at	2.01074	TNFRSF10B	tumor necrosis factor receptor superfamily, member 10b	Hs.521456
209383_at	14.7383	DDIT3 /// NR1H3	DNA-damage-inducible transcript 3 /// nuclear receptor subfamily 1, group H, member 3	Hs.505777
209408_at	-2.13614	KIF2C	kinesin family member 2C	Hs.69360
209435_s_at	2.71797	ARHGEF2	rho/rac guanine nucleotide exchange factor (GEF) 2	Hs.655209
209457_at	3.33857	DUSP5	dual specificity phosphatase 5	Hs.2128
209464_at	-2.24928	AURKB	aurora kinase B	Hs.442658
209642_at	-2.14398	BUB1	budding uninhibited by benzimidazoles 1 homolog (yeast)	Hs.469649
209684_at	-2.14769	RIN2	Ras and Rab interactor 2	Hs.472270
209721_s_at	2.0322	IFFO1	intermediate filament family orphan 1	Hs.15243
209773_s_at	-2.30821	RRM2	ribonucleotide reductase M2 polypeptide	Hs.226390
209774_x_at	4.32409	CXCL2	chemokine (C-X-C motif) ligand 2	Hs.75765
209811_at	-2.86517	CASP2	caspase 2, apoptosis-related cysteine peptidase	Hs.368982
209846_s_at	-2.37085	BTN3A2	butyrophilin, subfamily 3, member A2	Hs.376046
209891_at	-3.01176	SPC25	SPC25, NDC80 kinetochore complex component, homolog (S. cerevisiae)	Hs.421956
209921_at	5.54122	SLC7A11	solute carrier family 7, (cationic amino acid transporter, y+ system) member 11	Hs.390594
209925_at	2.46998	OCLN	occludin	Hs.592605
209949_at	2.31424	NCF2	neutrophil cytosolic factor 2	Hs.587558
210001_s_at	2.34889	SOCS1	suppressor of cytokine signaling 1	Hs.50640
210004_at	3.88458	OLR1	oxidized low density lipoprotein (lectin-like) receptor 1	Hs.412484
210041_s_at	3.00033	PGM3	phosphoglucomutase 3	Hs.708038
210052_s_at	-2.53532	TPX2	TPX2, microtubule-associated, homolog (Xenopus laevis)	Hs.719145
210103_s_at	2.58423	FOXA2	forkhead box A2	Hs.155651
210118_s_at	2.56812	IL1A	interleukin 1, alpha	Hs.1722
210119_at	-2.801	KCNJ15	potassium inwardly-rectifying channel, subfamily J, member 15	Hs.411299
210269_s_at	2.16167	SFRS17A	splicing factor, arginine/serine-rich 17A	Hs.522572
210282_at	2.16099	ZMYM2	zinc finger, MYM-type 2	Hs.644041
210286_s_at	2.46597	SLC4A7	solute carrier family 4, sodium bicarbonate cotransporter, member 7	Hs.250072
210405_x_at	2.06398	TNFRSF10B	tumor necrosis factor receptor superfamily, member 10b	Hs.521456
210407_at	2.46263	PPM1A	protein phosphatase 1A (formerly 2C), magnesium-dependent, alpha isoform	Hs.130036
210473_s_at	-2.61841	GPR125	G protein-coupled receptor 125	Hs.99195
210511_s_at	2.08991	INHBA	inhibin, beta A	Hs.583348
210512_s_at	5.09225	VEGFA	vascular endothelial growth factor A	Hs.73793
210513_s_at	4.48765	VEGFA	vascular endothelial growth factor A	Hs.73793
210517_s_at	3.18865	AKAP12	A kinase (PRKA) anchor protein 12	Hs.371240
210845_s_at	3.1795	PLAUR	plasminogen activator, urokinase receptor	Hs.466871
210861_s_at	2.13353	WISP3	WNT1 inducible signaling pathway protein 3	Hs.558428
210868_s_at	-2.11372	ELOVL6	ELOVL family member 6, elongation of long chain fatty acids (FEN1/Elo2, SUR4/Elo3-like, yeast)	Hs.412939
210941_at	2.76593	PCDH7	protocadherin 7	Hs.479439
210970_s_at	2.69691	IBTK	inhibitor of Bruton agammaglobulinemia tyrosine kinase	Hs.306425
210999_s_at	2.0078	GRB10	growth factor receptor-bound protein 10	Hs.164060
211048_s_at	2.08428	PDIA4	protein disulfide isomerase family A, member 4	Hs.93659
211085_s_at	2.20781	STK4	serine/threonine kinase 4	Hs.472838
211090_s_at	-2.19623	PRPF4B	PRP4 pre-mRNA processing factor 4 homolog B (yeast)	Hs.159014
211506_s_at	3.61821	IL8	interleukin 8	Hs.624
211519_s_at	-2.11897	KIF2C	kinesin family member 2C	Hs.69360
211527_x_at	7.46509	VEGFA	vascular endothelial growth factor A	Hs.73793
211721_s_at	-2.21155	ZNF551	zinc finger protein 551
211814_s_at	-2.97033	CCNE2	cyclin E2	Hs.567387
211906_s_at	-2.06491	SERPINB4	serpin peptidase inhibitor, clade B (ovalbumin), member 4	Hs.123035
211909_x_at	2.37503	PTGER3	prostaglandin E receptor 3 (subtype EP3)	Hs.445000
211924_s_at	3.55713	PLAUR	plasminogen activator, urokinase receptor	Hs.466871
211936_at	2.70047	HSPA5	heat shock 70kDa protein 5 (glucose-regulated protein, 78kDa)	Hs.716396
211965_at	2.13033	ZFP36L1	zinc finger protein 36, C3H type-like 1	Hs.85155
212020_s_at	-2.28875	MKI67	antigen identified by monoclonal antibody Ki-67	Hs.80976
212023_s_at	-2.24488	MKI67	antigen identified by monoclonal antibody Ki-67	Hs.80976
212040_at	-2.14616	TGOLN2	trans-golgi network protein 2	Hs.593382
212148_at	-2.664	PBX1	pre-B-cell leukemia homeobox 1	Hs.557097
212171_x_at	4.16294	VEGFA	vascular endothelial growth factor A	Hs.73793
212192_at	-2.31934	KCTD12	potassium channel tetramerisation domain containing 12	Hs.644125
212225_at	2.05816	EIF1	eukaryotic translation initiation factor 1	Hs.150580
212233_at	4.49325	MAP1B	microtubule-associated protein 1B	Hs.335079
212239_at	-2.07485	PIK3R1	phosphoinositide-3-kinase, regulatory subunit 1 (alpha)	Hs.132225
212385_at	-2.01544	TCF4	transcription factor 4	Hs.605153
212386_at	-2.80659	TCF4	transcription factor 4	Hs.605153
212387_at	-2.14715	TCF4	transcription factor 4	Hs.605153
212407_at	-2.19924	METTL13	methyltransferase like 13	Hs.494705
212481_s_at	2.10453	TPM4	tropomyosin 4	Hs.631618
212614_at	-2.52865	ARID5B	AT rich interactive domain 5B (MRF1-like)	Hs.535297
212623_at	2.15472	TMEM41B	transmembrane protein 41B	Hs.594563
212658_at	2.17022	LHFPL2	lipoma HMGIC fusion partner-like 2	Hs.79299
212724_at	2.17591	RND3	Rho family GTPase 3	Hs.6838
212753_at	-2.13414	PCGF3	polycomb group ring finger 3	Hs.144309
212819_at	2.08824	ASB1	ankyrin repeat and SOCS box-containing 1	Hs.516788
212830_at	-2.14205	MEGF9	multiple EGF-like-domains 9	Hs.715550
212930_at	2.64592	ATP2B1	ATPase, Ca++ transporting, plasma membrane 1	Hs.506276
212936_at	-2.56909	FAM172A	family with sequence similarity 172, member A	Hs.600086
212948_at	2.71603	CAMTA2	calmodulin binding transcription activator 2	Hs.632242
212949_at	-2.49747	NCAPH	non-SMC condensin I complex, subunit H	Hs.308045
213051_at	-3.32724	ZC3HAV1	zinc finger CCCH-type, antiviral 1	Hs.133512
213142_x_at	2.00975	PION	pigeon homolog (Drosophila)	Hs.186649
213240_s_at	-3.08881	KRT4	keratin 4	Hs.654610
213293_s_at	-2.24782	TRIM22	tripartite motif-containing 22	Hs.501778
213418_at	2.7843	HSPA6	heat shock 70kDa protein 6 (HSP70B')	Hs.654614
213449_at	-2.63812	POP1	processing of precursor 1, ribonuclease P/MRP subunit (S. cerevisiae)	Hs.252828
213524_s_at	4.25265	G0S2	G0/G1switch 2	Hs.432132
213555_at	3.19702	RWDD2A	RWD domain containing 2A	Hs.709686
213593_s_at	2.14506	TRA2A	transformer 2 alpha homolog (Drosophila)	Hs.445652
213647_at	-2.61785	DNA2	DNA replication helicase 2 homolog (yeast)	Hs.532446
213696_s_at	2.1812	MED8	mediator complex subunit 8	Hs.301756
213836_s_at	2.42761	WIPI1	WD repeat domain, phosphoinositide interacting 1	Hs.463964
213891_s_at	-2.7497	TCF4	transcription factor 4	Hs.605153
213906_at	-2.5524	MYBL1	v-myb myeloblastosis viral oncogene homolog (avian)-like 1	Hs.445898
214316_x_at	2.5143			Hs.593218
214329_x_at	-2.38319	TNFSF10	tumor necrosis factor (ligand) superfamily, member 10	Hs.478275
214352_s_at	2.36347	KRAS	v-Ki-ras2 Kirsten rat sarcoma viral oncogene homolog	Hs.505033
214446_at	2.15151	ELL2	elongation factor, RNA polymerase II, 2	Hs.192221
214474_at	2.08581	PRKAB2	protein kinase, AMP-activated, beta 2 non-catalytic subunit	Hs.50732
214577_at	2.46907	MAP1B	microtubule-associated protein 1B	Hs.335079
214595_at	2.3808	KCNG1	potassium voltage-gated channel, subfamily G, member 1	Hs.118695
214657_s_at	2.9165	NCRNA00084	non-protein coding RNA 84	Hs.648467
214695_at	-2.17626	UBAP2L	ubiquitin associated protein 2-like	Hs.490551
214710_s_at	-2.02484	CCNB1	cyclin B1	Hs.23960
214753_at	2.34893	N4BP2L2	NEDD4 binding protein 2-like 2	Hs.507680
214814_at	2.16835	YTHDC1	YTH domain containing 1	Hs.175955
214930_at	-2.0131	SLITRK5	SLIT and NTRK-like family, member 5	Hs.591208
215073_s_at	-2.15876	NR2F2	nuclear receptor subfamily 2, group F, member 2	Hs.657455
215209_at	3.71091	SEC24D	SEC24 family, member D (S. cerevisiae)	Hs.189641
215440_s_at	2.96872	BEX4	brain expressed, X-linked 4	Hs.184736
215446_s_at	-2.32697	LOX	lysyl oxidase	Hs.102267
215501_s_at	3.97649	DUSP10	dual specificity phosphatase 10	Hs.497822
215641_at	3.17887	SEC24D	SEC24 family, member D (S. cerevisiae)	Hs.189641
215707_s_at	2.1686	PRNP	prion protein	Hs.472010
215716_s_at	2.0982	ATP2B1	ATPase, Ca++ transporting, plasma membrane 1	Hs.506276
215729_s_at	-2.37021	VGLL1	vestigial like 1 (Drosophila)	Hs.496843
215808_at	-2.11386	KLK10	kallikrein-related peptidase 10	Hs.275464
215930_s_at	2.61419	CTAGE5	CTAGE family, member 5	Hs.540038
215942_s_at	-2.01498	GTSE1	G-2 and S-phase expressed 1	Hs.386189
216005_at	2.15668	TNC	Tenascin C	Hs.143250
216200_at	2.38017	PLEKHM1	pleckstrin homology domain containing, family M (with RUN domain) member 1	Hs.514242
216236_s_at	3.99903	SLC2A14 /// SLC2A3	solute carrier family 2 (facilitated glucose transporter), member 14 /// solute carrier family 2 (facilitated glucose transporter), member 3	Hs.419240
216449_x_at	3.48844	HSP90B1	heat shock protein 90kDa beta (Grp94), member 1	Hs.192374
216450_x_at	2.86486	HSP90B1	heat shock protein 90kDa beta (Grp94), member 1	Hs.192374
216733_s_at	-2.14796	GATM	glycine amidinotransferase (L-arginine:glycine amidinotransferase)	Hs.75335
216884_at	2.17885	PTPN12	protein tyrosine phosphatase, non-receptor type 12	Hs.61812
216915_s_at	3.78903	PTPN12	protein tyrosine phosphatase, non-receptor type 12	Hs.61812
217127_at	5.54377	CTH	cystathionase (cystathionine gamma-lyase)	Hs.19904
217168_s_at	9.74096	HERPUD1	homocysteine-inducible, endoplasmic reticulum stress-inducible, ubiquitin-like domain member 1	Hs.146393
217257_at	2.1957	SH3BP2	SH3-domain binding protein 2	Hs.167679
217678_at	5.34801	SLC7A11	solute carrier family 7, (cationic amino acid transporter, y+ system) member 11	Hs.390594
217739_s_at	2.15721	NAMPT	nicotinamide phosphoribosyltransferase	Hs.489615
217858_s_at	2.62207	ARMCX3	armadillo repeat containing, X-linked 3	Hs.592225
217966_s_at	2.95599	FAM129A	family with sequence similarity 129, member A	Hs.518662
217996_at	2.45063	PHLDA1	pleckstrin homology-like domain, family A, member 1	Hs.602085
217997_at	4.31743	PHLDA1	pleckstrin homology-like domain, family A, member 1	Hs.602085
217998_at	2.30094	LOC652993 /// PHLDA1	hypothetical LOC652993 /// pleckstrin homology-like domain, family A, member 1	Hs.585591
217999_s_at	2.90589	PHLDA1	pleckstrin homology-like domain, family A, member 1	Hs.602085
218000_s_at	5.52797	PHLDA1	pleckstrin homology-like domain, family A, member 1	Hs.602085
218002_s_at	-5.40779	CXCL14	chemokine (C-X-C motif) ligand 14	Hs.483444
218115_at	-2.04077	ASF1B	ASF1 anti-silencing function 1 homolog B (S. cerevisiae)	Hs.26516
218139_s_at	-2.01114	MUDENG	MU-2/AP1M2 domain containing, death-inducing	Hs.597349
218145_at	4.10109	TRIB3	tribbles homolog 3 (Drosophila)	Hs.516826
218193_s_at	2.16214	GOLT1B	golgi transport 1 homolog B (S. cerevisiae)	Hs.62275
218248_at	-2.75289	FAM111A	family with sequence similarity 111, member A	Hs.150651
218273_s_at	2.58498	PPM2C	protein phosphatase 2C, magnesium-dependent, catalytic subunit	Hs.22265
218308_at	-2.17894	TACC3	transforming, acidic coiled-coil containing protein 3	Hs.104019
218319_at	2.17605	PELI1	pellino homolog 1 (Drosophila)	Hs.7886
218326_s_at	-2.92965	LGR4	leucine-rich repeat-containing G protein-coupled receptor 4	Hs.502176
218333_at	2.3317	DERL2	Der1-like domain family, member 2	Hs.286131
218358_at	2.6272	CRELD2	cysteine-rich with EGF-like domains 2	Hs.211282
218468_s_at	5.12065	GREM1	gremlin 1, cysteine knot superfamily, homolog (Xenopus laevis)	Hs.40098
218469_at	8.04015	GREM1	gremlin 1, cysteine knot superfamily, homolog (Xenopus laevis)	Hs.40098
218501_at	-2.21256	ARHGEF3	Rho guanine nucleotide exchange factor (GEF) 3	Hs.476402
218559_s_at	2.6682	MAFB	v-maf musculoaponeurotic fibrosarcoma oncogene homolog B (avian)	Hs.169487
218564_at	-2.00279	RFWD3	ring finger and WD repeat domain 3	Hs.567525
218585_s_at	-2.36063	DTL	denticleless homolog (Drosophila)	Hs.656473
218614_at	2.89089	C12orf35	chromosome 12 open reading frame 35	Hs.445129
218618_s_at	2.29873	FNDC3B	fibronectin type III domain containing 3B	Hs.159430
218631_at	2.24455	AVPI1	arginine vasopressin-induced 1	Hs.23918
218651_s_at	3.95175	LARP6	La ribonucleoprotein domain family, member 6	Hs.416755
218663_at	-2.06154	NCAPG	non-SMC condensin I complex, subunit G	Hs.567567
218681_s_at	4.83287	SDF2L1	stromal cell-derived factor 2-like 1	Hs.303116
218691_s_at	-2.00943	PDLIM4	PDZ and LIM domain 4	Hs.424312
218696_at	2.08951	EIF2AK3	eukaryotic translation initiation factor 2-alpha kinase 3	Hs.591589
218700_s_at	-2.4861	RAB7L1	RAB7, member RAS oncogene family-like 1	Hs.115325
218726_at	-2.071	HJURP	Holliday junction recognition protein	Hs.532968
218755_at	-2.9254	KIF20A	kinesin family member 20A	Hs.718626
218782_s_at	-2.04058	ATAD2	ATPase family, AAA domain containing 2	Hs.370834
218806_s_at	-2.8604	VAV3	vav 3 guanine nucleotide exchange factor	Hs.267659
218807_at	-2.49494	VAV3	vav 3 guanine nucleotide exchange factor	Hs.267659
218971_s_at	-2.32667	WDR91	WD repeat domain 91	Hs.459858
219000_s_at	-2.3865	DSCC1	defective in sister chromatid cohesion 1 homolog (S. cerevisiae)	Hs.315167
219002_at	-2.27731	FASTKD1	FAST kinase domains 1	Hs.529276
219270_at	4.03731	CHAC1	ChaC, cation transport regulator homolog 1 (E. coli)	Hs.155569
219330_at	-2.25165	VANGL1	vang-like 1 (van gogh, Drosophila)	Hs.515130
219437_s_at	2.0636	ANKRD11	ankyrin repeat domain 11	Hs.335003
219494_at	-2.06334	RAD54B	RAD54 homolog B (S. cerevisiae)	Hs.30561
219497_s_at	-2.27035	BCL11A	B-cell CLL/lymphoma 11A (zinc finger protein)	Hs.370549
219502_at	-2.48517	NEIL3	nei endonuclease VIII-like 3 (E. coli)	Hs.405467
219528_s_at	-2.52787	BCL11B	B-cell CLL/lymphoma 11B (zinc finger protein)	Hs.709690
219529_at	-2.5517	CLIC3	chloride intracellular channel 3	Hs.64746
219563_at	2.11787	C14orf139	chromosome 14 open reading frame 139	Hs.41502
219600_s_at	3.19818	TMEM50B	transmembrane protein 50B	Hs.433668
219628_at	-2.42699	ZMAT3	zinc finger, matrin type 3	Hs.386299
219650_at	-2.24506	ERCC6L	excision repair cross-complementing rodent repair deficiency, complementation group 6-like	Hs.47558
219657_s_at	2.34275	KLF3	Kruppel-like factor 3 (basic)	Hs.298658
219677_at	2.43631	SPSB1	splA/ryanodine receptor domain and SOCS box containing 1	Hs.705454
219764_at	4.15843	FZD10	frizzled homolog 10 (Drosophila)	Hs.31664
219844_at	2.07702	C10orf118	chromosome 10 open reading frame 118	Hs.159066
219885_at	-2.26628	SLFN12	schlafen family member 12	Hs.663548
219895_at	-2.88508	FAM70A	family with sequence similarity 70, member A	Hs.437563
219910_at	2.07179	FICD	FIC domain containing	Hs.661891
219918_s_at	-4.04037	ASPM	asp (abnormal spindle) homolog, microcephaly associated (Drosophila)	Hs.121028
219936_s_at	-2.78649	GPR87	G protein-coupled receptor 87	Hs.591292
219957_at	2.42372	RUFY2	RUN and FYVE domain containing 2	Hs.653144
219976_at	2.08872	HOOK1	hook homolog 1 (Drosophila)	Hs.378836
219987_at	-2.23553			Hs.363087
219990_at	-3.94309	E2F8	E2F transcription factor 8	Hs.523526
220012_at	2.49855	ERO1LB	ERO1-like beta (S. cerevisiae)	Hs.558519
220123_at	2.48999	SLC35F5	solute carrier family 35, member F5	Hs.632527
220317_at	3.49369	LRAT	lecithin retinol acyltransferase (phosphatidylcholine--retinol O-acyltransferase)	Hs.658427
220318_at	-2.4168	EPN3	epsin 3	Hs.670090
220620_at	2.11287	CRCT1	cysteine-rich C-terminal 1	Hs.110196
220651_s_at	-3.04801	MCM10	minichromosome maintenance complex component 10	Hs.198363
220673_s_at	2.00796	PPP4R4	protein phosphatase 4, regulatory subunit 4	Hs.259599
220892_s_at	2.64217	PSAT1	phosphoserine aminotransferase 1	Hs.494261
221044_s_at	-2.00627	TRIM34 /// TRIM6-TRIM34	tripartite motif-containing 34 /// TRIM6-TRIM34 readthrough transcript
221050_s_at	2.81983	GTPBP2	GTP binding protein 2	Hs.485449
221258_s_at	-2.41091	KIF18A	kinesin family member 18A	Hs.301052
221326_s_at	-2.11369	TUBD1	tubulin, delta 1	Hs.463638
221417_x_at	-2.00552	S1PR5	sphingosine-1-phosphate receptor 5	Hs.501561
221520_s_at	-2.0929	CDCA8	cell division cycle associated 8	Hs.524571
221563_at	2.96626	DUSP10	dual specificity phosphatase 10	Hs.497822
221577_x_at	23.3647	GDF15	growth differentiation factor 15	Hs.616962
221645_s_at	2.26298	ZNF83	zinc finger protein 83	Hs.467210
221729_at	-2.35675	COL5A2	collagen, type V, alpha 2	Hs.445827
221734_at	2.03796	PRRC1	proline-rich coiled-coil 1	Hs.483259
221763_at	2.12464	JMJD1C	jumonji domain containing 1C	Hs.413416
221778_at	2.08706	JHDM1D	jumonji C domain containing histone demethylase 1 homolog D (S. cerevisiae)	Hs.308710
221805_at	-2.0423	NEFL	neurofilament, light polypeptide	Hs.521461
221827_at	2.06739	RBCK1	RanBP-type and C3HC4-type zinc finger containing 1	Hs.247280
221881_s_at	2.38092	CLIC4	chloride intracellular channel 4	Hs.440544
221884_at	-2.2358	EVI1	ecotropic viral integration site 1	Hs.719216
221899_at	2.11652	N4BP2L2	NEDD4 binding protein 2-like 2	Hs.507680
221903_s_at	2.00573	CYLD	cylindromatosis (turban tumor syndrome)	Hs.578973
221962_s_at	2.85268	UBE2H	ubiquitin-conjugating enzyme E2H (UBC8 homolog, yeast)	Hs.643548
222037_at	-2.22942	MCM4	minichromosome maintenance complex component 4	Hs.460184
222039_at	-2.3948	KIF18B	kinesin family member 18B	Hs.135094
222062_at	-2.37015	IL27RA	interleukin 27 receptor, alpha	Hs.132781
222088_s_at	4.00954	SLC2A14 /// SLC2A3	solute carrier family 2 (facilitated glucose transporter), member 14 /// solute carrier family 2 (facilitated glucose transporter), member 3	Hs.419240
222150_s_at	2.09198	PION	pigeon homolog (Drosophila)	Hs.186649
222162_s_at	2.0037	ADAMTS1	ADAM metallopeptidase with thrombospondin type 1 motif, 1	Hs.643357
222235_s_at	2.06933	CSGALNACT2	chondroitin sulfate N-acetylgalactosaminyltransferase 2	Hs.657569
222316_at	2.79862			Hs.662684
222343_at	2.30415	BCL2L11	BCL2-like 11 (apoptosis facilitator)	Hs.469658
222369_at	-2.25574	NAT11	N-acetyltransferase 11 (GCN5-related, putative)	Hs.523753
31874_at	-2.05012	GAS2L1	growth arrest-specific 2 like 1	Hs.322852
34449_at	-2.50991	CASP2	caspase 2, apoptosis-related cysteine peptidase	Hs.368982
34764_at	-2.04919	LARS2	leucyl-tRNA synthetase 2, mitochondrial	Hs.526975
35436_at	2.03639	GOLGA2	golgi autoantigen, golgin subfamily a, 2	Hs.155827
36030_at	2.41836	IFFO1	intermediate filament family orphan 1	Hs.15243
36711_at	3.62307	MAFF	v-maf musculoaponeurotic fibrosarcoma oncogene homolog F (avian)	Hs.517617
37028_at	5.04381	PPP1R15A	protein phosphatase 1, regulatory (inhibitor) subunit 15A	Hs.631593
37170_at	2.67034	BMP2K	BMP2 inducible kinase	Hs.146551
37433_at	-2.72058	PIAS2	protein inhibitor of activated STAT, 2	Hs.658013
38037_at	5.80361	HBEGF	heparin-binding EGF-like growth factor	Hs.799
39402_at	2.14657	IL1B	interleukin 1, beta	Hs.126256
40284_at	2.6489	FOXA2	forkhead box A2	Hs.155651
44790_s_at	4.73708	C13orf18 /// PPP1R2P4	chromosome 13 open reading frame 18 /// protein phosphatase 1, regulatory (inhibitor) subunit 2 pseudogene 4	Hs.98117
52285_f_at	-2.02657	CEP76	centrosomal protein 76kDa	Hs.236940
58916_at	-2.42801	KCTD14	potassium channel tetramerisation domain containing 14	Hs.709780
222391_at	-2.02383	TMEM30A	transmembrane protein 30A	Hs.108530
222408_s_at	2.08897	YPEL5	yippee-like 5 (Drosophila)	Hs.515890
222482_at	-2.0297	LOC100131851 /// LOC100134497 /// LOC401002 /// LOC646674 /// SSBP3	hypothetical protein LOC100131851 /// hypothetical protein LOC100134497 /// similar to single stranded DNA binding protein 3 /// hypothetical LOC646674 /// single stranded DNA binding protein 3	Hs.658676
222484_s_at	-5.86291	CXCL14	chemokine (C-X-C motif) ligand 14	Hs.483444
222506_at	-2.369	LMBR1	limb region 1 homolog (mouse)	Hs.209989
222608_s_at	-2.32949	ANLN	anillin, actin binding protein	Hs.62180
222620_s_at	2.04251	DNAJC1	DnaJ (Hsp40) homolog, subfamily C, member 1	Hs.499000
222629_at	-2.03561	REV1	REV1 homolog (S. cerevisiae)	Hs.443077
222680_s_at	-2.14902	DTL	denticleless homolog (Drosophila)	Hs.656473
222690_s_at	2.05428	TMEM39A	transmembrane protein 39A	Hs.656003
222717_at	-4.76619	SDPR	serum deprivation response (phosphatidylserine binding protein)	Hs.26530
222740_at	-2.20396	ATAD2	ATPase family, AAA domain containing 2	Hs.370834
222799_at	-2.89923	WDR91	WD repeat domain 91	Hs.459858
222803_at	-2.12868	PRTFDC1	phosphoribosyl transferase domain containing 1	Hs.405619
222824_at	-2.13746			Hs.656304
222891_s_at	-2.30233	BCL11A	B-cell CLL/lymphoma 11A (zinc finger protein)	Hs.370549
222907_x_at	2.0682	TMEM50B	transmembrane protein 50B	Hs.433668
222962_s_at	-2.6296	MCM10	minichromosome maintenance complex component 10	Hs.198363
223027_at	2.14985	SNX9	sorting nexin 9	Hs.191213
223028_s_at	2.82784	SNX9	sorting nexin 9	Hs.191213
223054_at	2.07952	DNAJB11	DnaJ (Hsp40) homolog, subfamily B, member 11	Hs.317192
223070_at	2.80019	SELK	selenoprotein K	Hs.58471
223113_at	-2.30396	TMEM138	transmembrane protein 138	Hs.406530
223195_s_at	5.96058	SESN2	sestrin 2	Hs.469543
223196_s_at	5.72305	SESN2	sestrin 2	Hs.469543
223204_at	-2.523	C4orf18	chromosome 4 open reading frame 18	Hs.567498
223209_s_at	2.08205	SELS	selenoprotein S	Hs.32148
223218_s_at	2.47523	NFKBIZ	nuclear factor of kappa light polypeptide gene enhancer in B-cells inhibitor, zeta	Hs.319171
223274_at	-2.12144	TCF19	transcription factor 19	Hs.584807
223299_at	2.33512	SEC11C	SEC11 homolog C (S. cerevisiae)	Hs.45107
223310_x_at	2.276	PNPLA8	patatin-like phospholipase domain containing 8	Hs.617340
223319_at	-2.08415	GPHN	gephyrin	Hs.208765
223395_at	-2.09214	ABI3BP	ABI family, member 3 (NESH) binding protein	Hs.477015
223434_at	-2.43115	GBP3	guanylate binding protein 3
223475_at	-2.6597	CRISPLD1	cysteine-rich secretory protein LCCL domain containing 1	Hs.436542
223570_at	-2.4385	MCM10	minichromosome maintenance complex component 10	Hs.198363
223577_x_at	2.55598	MALAT1	metastasis associated lung adenocarcinoma transcript 1 (non-protein coding)	Hs.642877
223594_at	-2.17067	TMEM117	transmembrane protein 117	Hs.444668
223599_at	-3.06491	TRIM6	tripartite motif-containing 6	Hs.125300
223707_at	-3.46399	RPL27A	ribosomal protein L27a	Hs.523463
223761_at	2.5825	FGF19	fibroblast growth factor 19	Hs.249200
223895_s_at	-2.15891	EPN3	epsin 3	Hs.670090
223940_x_at	2.106	MALAT1	metastasis associated lung adenocarcinoma transcript 1 (non-protein coding)	Hs.642877
223952_x_at	2.38932	DHRS9	dehydrogenase/reductase (SDR family) member 9	Hs.179608
223982_s_at	2.21425	PNPLA8	patatin-like phospholipase domain containing 8	Hs.617340
224009_x_at	2.48417	DHRS9	dehydrogenase/reductase (SDR family) member 9	Hs.179608
224036_s_at	-2.00964	LMBR1	limb region 1 homolog (mouse)	Hs.209989
224215_s_at	-2.18898	DLL1	delta-like 1 (Drosophila)	Hs.379912
224367_at	2.25747	BEX2	brain expressed X-linked 2	Hs.398989
224480_s_at	3.95848	AGPAT9	1-acylglycerol-3-phosphate O-acyltransferase 9	Hs.99196
224496_s_at	-2.08064	TMEM107	transmembrane protein 107	Hs.513933
224516_s_at	-2.52895	CXXC5	CXXC finger 5	Hs.189119
224558_s_at	2.33178	MALAT1	metastasis associated lung adenocarcinoma transcript 1 (non-protein coding)	Hs.642877
224565_at	2.90657	NCRNA00084	non-protein coding RNA 84	Hs.648467
224566_at	3.68345	NCRNA00084	non-protein coding RNA 84	Hs.648467
224567_x_at	4.38768	MALAT1	metastasis associated lung adenocarcinoma transcript 1 (non-protein coding)	Hs.642877
224568_x_at	2.06038	MALAT1	metastasis associated lung adenocarcinoma transcript 1 (non-protein coding)	Hs.642877
224628_at	2.08309	C2orf30	chromosome 2 open reading frame 30	Hs.438336
224646_x_at	-2.18713	H19	H19, imprinted maternally expressed transcript (non-protein coding)	Hs.533566
224657_at	2.74993	ERRFI1	ERBB receptor feedback inhibitor 1	Hs.605445
224753_at	-2.15259	CDCA5	cell division cycle associated 5	Hs.434886
224826_at	4.24188	RP5-1022P6.2	hypothetical protein KIAA1434	Hs.636359
224835_at	2.36071	RP5-1022P6.2	hypothetical protein KIAA1434	Hs.636359
224901_at	-2.12464	SCD5	stearoyl-CoA desaturase 5	Hs.379191
224917_at	2.74704	MIR21	microRNA 21
225016_at	-2.19861	APCDD1	adenomatosis polyposis coli down-regulated 1	Hs.293274
225046_at	-2.03663	LOC100132181	hypothetical protein LOC100132181	Hs.389638
225090_at	2.13495	SYVN1	synovial apoptosis inhibitor 1, synoviolin	Hs.715498
225123_at	-2.47098			Hs.120633
225142_at	4.09832	JHDM1D	jumonji C domain containing histone demethylase 1 homolog D (S. cerevisiae)	Hs.308710
225166_at	-2.11998	ARHGAP18	Rho GTPase activating protein 18	Hs.486458
225220_at	2.33256	SNHG8	small nucleolar RNA host gene 8 (non-protein coding)	Hs.535762
225239_at	2.79022			Hs.593027
225274_at	-2.13811	PCYOX1	prenylcysteine oxidase 1	Hs.567502
225283_at	-5.32137	ARRDC4	arrestin domain containing 4	Hs.6093
225284_at	2.78376	DNAJC3	DnaJ (Hsp40) homolog, subfamily C, member 3	Hs.59214
225290_at	-2.70759	ETNK1	ethanolamine kinase 1	Hs.29464
225295_at	-2.42816	SLC39A10	solute carrier family 39 (zinc transporter), member 10	Hs.650158
225313_at	-2.2996	C20orf177	chromosome 20 open reading frame 177	Hs.504920
225348_at	-2.38322	FUSIP1	FUS interacting protein (serine/arginine-rich) 1	Hs.3530
225527_at	2.13818	CEBPG	CCAAT/enhancer binding protein (C/EBP), gamma	Hs.429666
225601_at	-2.39879	HMGB3	high-mobility group box 3	Hs.19114
225634_at	-3.82788	ZC3HAV1	zinc finger CCCH-type, antiviral 1	Hs.133512
225655_at	-2.4547	UHRF1	ubiquitin-like with PHD and ring finger domains 1	Hs.108106
225667_s_at	-2.85232	FAM84A	family with sequence similarity 84, member A	Hs.260855
225687_at	-2.73259	FAM83D	family with sequence similarity 83, member D	Hs.472716
225698_at	2.41614	C5orf26	chromosome 5 open reading frame 26	Hs.12082
225725_at	-2.55315			Hs.371609
225847_at	-2.32196	AADACL1	arylacetamide deacetylase-like 1	Hs.444099
225876_at	-2.21745	NIPAL3	NIPA-like domain containing 3	Hs.523442
225955_at	2.89593	LOC653506 /// METRNL	similar to meteorin, glial cell differentiation regulator-like /// meteorin, glial cell differentiation regulator-like	Hs.591142
225962_at	-2.04026	ZNRF1	zinc and ring finger 1	Hs.427284
225974_at	-2.08167	TMEM64	transmembrane protein 64	Hs.567759
226038_at	2.23668	LONRF1	LON peptidase N-terminal domain and ring finger 1	Hs.180178
226040_at	-2.01067			Hs.593351
226041_at	-3.00772	NAPEPLD	N-acyl phosphatidylethanolamine phospholipase D	Hs.324271
226059_at	-2.28673	TOMM40L	translocase of outer mitochondrial membrane 40 homolog (yeast)-like	Hs.321653
226064_s_at	-2.3372	DGAT2	diacylglycerol O-acyltransferase homolog 2 (mouse)	Hs.334305
226084_at	4.96516	MAP1B	microtubule-associated protein 1B	Hs.335079
226092_at	-2.01119	MPP5	membrane protein, palmitoylated 5 (MAGUK p55 subfamily member 5)	Hs.652312
226181_at	3.43809	TUBE1	tubulin, epsilon 1	Hs.34851
226237_at	-2.14287			Hs.718575
226275_at	3.52467	MXD1	MAX dimerization protein 1	Hs.468908
226420_at	-2.55077	EVI1	ecotropic viral integration site 1	Hs.719216
226463_at	-2.03176	ATP6V1C1	ATPase, H+ transporting, lysosomal 42kDa, V1 subunit C1	Hs.86905
226479_at	-2.04651	KBTBD6	kelch repeat and BTB (POZ) domain containing 6	Hs.534040
226535_at	-3.17591	ITGB6	integrin, beta 6	Hs.470399
226632_at	-2.44799	CYGB	cytoglobin	Hs.95120
226649_at	-2.33835	PANK1	pantothenate kinase 1	Hs.715502
226650_at	3.67921	ZFAND2A	zinc finger, AN1-type domain 2A	Hs.648111
226670_s_at	2.57378	PABPC1L	poly(A) binding protein, cytoplasmic 1-like	Hs.641481
226675_s_at	4.58408	MALAT1	metastasis associated lung adenocarcinoma transcript 1 (non-protein coding)	Hs.642877
226702_at	-2.58849	CMPK2	cytidine monophosphate (UMP-CMP) kinase 2, mitochondrial	Hs.7155
226725_at	2.37848			Hs.14691
226734_at	-2.62431	EIF4E2	eukaryotic translation initiation factor 4E family member 2	Hs.292026
226750_at	2.21051	LARP2	La ribonucleoprotein domain family, member 2	Hs.657067
226844_at	-2.04801	MOBKL2B	MOB1, Mps One Binder kinase activator-like 2B (yeast)	Hs.369022
226850_at	-2.05421	SUMF1	sulfatase modifying factor 1	Hs.350475
226860_at	-2.11683	TMEM19	transmembrane protein 19	Hs.688627
226863_at	2.3905	FAM110C	family with sequence similarity 110, member C	Hs.710113
226886_at	3.994	GFPT1	glutamine-fructose-6-phosphate transaminase 1	Hs.580300
226908_at	-2.14021	LRIG3	leucine-rich repeats and immunoglobulin-like domains 3	Hs.715683
226961_at	2.2866	PRR15	proline rich 15	Hs.91109
226974_at	-2.5632	NEDD4L	neural precursor cell expressed, developmentally down-regulated 4-like	Hs.185677
226989_at	-2.09791	RGMB	RGM domain family, member B	Hs.526902
227004_at	2.11829			Hs.696079
227025_at	-2.01765	PPHLN1	periphilin 1	Hs.444157
227027_at	3.8622	GFPT1	glutamine-fructose-6-phosphate transaminase 1	Hs.580300
227095_at	-2.25011			Hs.655605
227152_at	2.49633	C12orf35	chromosome 12 open reading frame 35	Hs.445129
227197_at	-2.08216	SGEF	Src homology 3 domain-containing guanine nucleotide exchange factor	Hs.240845
227202_at	-2.05177	CNTN1	Contactin 1	Hs.143434
227220_at	2.07762	NFXL1	nuclear transcription factor, X-box binding-like 1	Hs.646325
227223_at	3.32737	RBM39	RNA binding motif protein 39	Hs.282901
227314_at	2.28658	ITGA2	integrin, alpha 2 (CD49B, alpha 2 subunit of VLA-2 receptor)	Hs.482077
227335_at	-2.54107	DIDO1	death inducer-obliterator 1	Hs.517172
227350_at	-2.08714	HELLS	helicase, lymphoid-specific	Hs.655830
227368_at	3.67861			Hs.663281
227375_at	-2.14557	ANKRD13C	ankyrin repeat domain 13C	Hs.105016
227376_at	-2.17123	GLI3	GLI family zinc finger 3	Hs.21509
227404_s_at	2.40519	EGR1	Early growth response 1	Hs.708393
227431_at	2.40748			Hs.72451
227443_at	4.71752	C9orf150	chromosome 9 open reading frame 150	Hs.445356
227491_at	-2.02913	ELOVL6	ELOVL family member 6, elongation of long chain fatty acids (FEN1/Elo2, SUR4/Elo3-like, yeast)	Hs.412939
227492_at	2.81801			Hs.654872
227529_s_at	2.69471	AKAP12	A kinase (PRKA) anchor protein 12	Hs.371240
227530_at	2.66811	AKAP12	A kinase (PRKA) anchor protein 12	Hs.371240
227697_at	4.4728	SOCS3	suppressor of cytokine signaling 3	Hs.527973
227752_at	-2.41479	SPTLC3	serine palmitoyltransferase, long chain base subunit 3	Hs.425023
227755_at	4.14809			Hs.718475
227875_at	-2.35013	KLHL13	kelch-like 13 (Drosophila)	Hs.348262
227896_at	-2.04675	BCCIP	BRCA2 and CDKN1A interacting protein	Hs.715543
228033_at	2.44958	E2F7	E2F transcription factor 7	Hs.416375
228038_at	-3.14953	SOX2	SRY (sex determining region Y)-box 2	Hs.518438
228095_at	-2.07548	PHF14	PHD finger protein 14	Hs.655688
228181_at	2.43034	SLC30A1	solute carrier family 30 (zinc transporter), member 1	Hs.519469
228235_at	-2.24894	MGC16121	hypothetical protein MGC16121	Hs.416379
228256_s_at	-2.08162	EPB41L4A	erythrocyte membrane protein band 4.1 like 4A	Hs.584954
228293_at	-2.24536	DEPDC7	DEP domain containing 7	Hs.280990
228315_at	-2.3008			Hs.371609
228385_at	2.4908	DDX59	DEAD (Asp-Glu-Ala-Asp) box polypeptide 59	Hs.497332
228390_at	-2.29603			Hs.594773
228401_at	-2.33868	ATAD2	ATPase family, AAA domain containing 2	Hs.370834
228433_at	-2.11995	NFYA	nuclear transcription factor Y, alpha	Hs.10441
228468_at	-2.17619	MASTL	microtubule associated serine/threonine kinase-like	Hs.276905
228497_at	3.11717	SLC22A15	solute carrier family 22, member 15	Hs.125482
228498_at	2.01083			Hs.715113
228523_at	-5.22741	NANOS1	nanos homolog 1 (Drosophila)	Hs.591918
228528_at	2.25955			Hs.445414
228582_x_at	2.12743			Hs.712650
228729_at	-2.52222	CCNB1	cyclin B1	Hs.23960
228745_at	3.50349	SGTB	small glutamine-rich tetratricopeptide repeat (TPR)-containing, beta	Hs.482301
228793_at	2.14867	JMJD1C	jumonji domain containing 1C	Hs.413416
228834_at	2.54969	TOB1	transducer of ERBB2, 1	Hs.714409
228846_at	4.68742	MXD1	MAX dimerization protein 1	Hs.468908
228868_x_at	-2.93479	CDT1	Chromatin licensing and DNA replication factor 1	Hs.122908
228902_at	-2.12376	NUP214	nucleoporin 214kDa	Hs.654530
228906_at	-2.20819	TET1	tet oncogene 1	Hs.567594
228923_at	2.21074	S100A6	S100 calcium binding protein A6	Hs.275243
228956_at	-2.67079	UGT8	UDP glycosyltransferase 8	Hs.144197
228964_at	5.89285	PRDM1	PR domain containing 1, with ZNF domain	Hs.436023
228986_at	2.48262	OSBPL8	oxysterol binding protein-like 8	Hs.430849
228987_at	-2.21765			Hs.586365
229025_s_at	-2.00273	IMMP1L	IMP1 inner mitochondrial membrane peptidase-like (S. cerevisiae)	Hs.502223
229067_at	2.3967	SRGAP2P1	SLIT-ROBO Rho GTPase activating protein 2 pseudogene 1	Hs.523529
229070_at	2.40461	C6orf105	chromosome 6 open reading frame 105	Hs.126409
229072_at	-2.40115			Hs.594773
229115_at	2.27258	DYNC1H1	dynein, cytoplasmic 1, heavy chain 1	Hs.649497
229126_at	-2.49085	TMEM19	transmembrane protein 19	Hs.688627
229274_at	2.00105	GNAS	GNAS complex locus	Hs.125898
229285_at	-2.38835	RNASEL	ribonuclease L (2',5'-oligoisoadenylate synthetase-dependent)	Hs.518545
229292_at	2.00152	EPB41L5	erythrocyte membrane protein band 4.1 like 5	Hs.654802
229305_at	-2.15577	MLF1IP	MLF1 interacting protein	Hs.575032
229309_at	2.3796	ADRB1	adrenergic, beta-1-, receptor	Hs.99913
229404_at	2.11038	TWIST2	twist homolog 2 (Drosophila)	Hs.708196
229492_at	-2.17161	VANGL1	vang-like 1 (van gogh, Drosophila)	Hs.515130
229518_at	-3.10283	FAM46B	family with sequence similarity 46, member B	Hs.632378
229545_at	2.32783	FERMT1	fermitin family homolog 1 (Drosophila)	Hs.472054
229551_x_at	-4.54613	ZNF367	zinc finger protein 367	Hs.494557
229568_at	-2.00126	MOBKL2B	MOB1, Mps One Binder kinase activator-like 2B (yeast)	Hs.369022
229674_at	-2.49925	SERTAD4	SERTA domain containing 4	Hs.600545
229778_at	3.34383	C12orf39	chromosome 12 open reading frame 39	Hs.130692
229946_at	2.18222	FAM168B	family with sequence similarity 168, member B	Hs.534679
229958_at	-2.40551	CLN8	ceroid-lipofuscinosis, neuronal 8 (epilepsy, progressive with mental retardation)	Hs.127675
230031_at	2.94087	HSPA5	heat shock 70kDa protein 5 (glucose-regulated protein, 78kDa)	Hs.716396
230097_at	2.04072	GART	Phosphoribosylglycinamide formyltransferase, phosphoribosylglycinamide synthetase, phosphoribosylaminoimidazole synthetase	Hs.473648
230165_at	-2.3619	SGOL2	shugoshin-like 2 (S. pombe)	Hs.655182
230233_at	2.1435			Hs.480068
230265_at	2.65475	SEL1L	Sel-1 suppressor of lin-12-like (C. elegans)	Hs.181300
230266_at	-3.52244	RAB7B	RAB7B, member RAS oncogene family	Hs.534612
230316_at	-2.35953	SEC14L2	SEC14-like 2 (S. cerevisiae)	Hs.335614
230333_at	2.73421			Hs.656630
230372_at	2.49718	HAS2	Hyaluronan synthase 2	Hs.159226
230383_x_at	2.99362			Hs.585792
230399_at	-2.17806			Hs.555931
230464_at	-3.58187	S1PR5	sphingosine-1-phosphate receptor 5	Hs.501561
230492_s_at	3.69303	RP5-1022P6.2	hypothetical protein KIAA1434	Hs.636359
230494_at	4.28353	SLC20A1	Solute carrier family 20 (phosphate transporter), member 1	Hs.187946
230621_at	2.13972	IAH1	isoamyl acetate-hydrolyzing esterase 1 homolog (S. cerevisiae)	Hs.614939
230660_at	-2.05459	SERTAD4	SERTA domain containing 4	Hs.600545
230779_at	-2.55427	TNRC6B	trinucleotide repeat containing 6B	Hs.372082
230835_at	-2.26345	KRTDAP	keratinocyte differentiation-associated protein	Hs.112457
231011_at	2.65422	LARP2	La ribonucleoprotein domain family, member 2	Hs.657067
231067_s_at	2.97753			Hs.711689
231121_at	-2.08238	HPS3	Hermansky-Pudlak syndrome 3	Hs.591311
231164_at	-2.11556	ABCA17P	ATP-binding cassette, sub-family A (ABC1), member 17 (pseudogene)	Hs.376281
231202_at	3.44243	ALDH1L2	Aldehyde dehydrogenase 1 family, member L2	Hs.42572
231234_at	-3.07038	CTSC	cathepsin C	Hs.128065
231292_at	-2.83164	EID3	EP300 interacting inhibitor of differentiation 3	Hs.659857
231577_s_at	-2.79602	GBP1	guanylate binding protein 1, interferon-inducible, 67kDa	Hs.62661
231618_s_at	2.30579	SUNC1	Sad1 and UNC84 domain containing 1	Hs.406741
231697_s_at	2.07486
231735_s_at	3.17071	MALAT1	metastasis associated lung adenocarcinoma transcript 1 (non-protein coding)	Hs.642877
231807_at	-2.71772	KIAA1217	KIAA1217	Hs.445885
231894_at	2.69596			Hs.656334
231929_at	-2.19306	IKZF2	IKAROS family zinc finger 2 (Helios)	Hs.604950
232007_at	-2.83957	AGPAT5	1-acylglycerol-3-phosphate O-acyltransferase 5 (lysophosphatidic acid acyltransferase, epsilon)	Hs.624002
232060_at	-2.11459	ROR1	receptor tyrosine kinase-like orphan receptor 1	Hs.654491
232150_at	2.24653			Hs.658465
232151_at	-2.11159	MACC1	metastasis associated in colon cancer 1	Hs.598388
232181_at	-2.14635	LOC153346	hypothetical protein LOC153346	Hs.483816
232216_at	2.07416	YME1L1	YME1-like 1 (S. cerevisiae)	Hs.499145
232278_s_at	-2.0128	DEPDC1	DEP domain containing 1	Hs.445098
232281_at	2.12621	LOC148189	Hypothetical LOC148189	Hs.565253
232344_at	2.18016			Hs.657767
232360_at	2.31533	EHF	ets homologous factor	Hs.653859
232361_s_at	4.37437	EHF	ets homologous factor	Hs.653859
232392_at	2.18844	SFRS3	Splicing factor, arginine/serine-rich 3	Hs.405144
232405_at	2.13413			Hs.662234
232541_at	2.10026			Hs.664233
232667_at	-2.01211			Hs.618995
233002_at	2.19775	PPP4R4	protein phosphatase 4, regulatory subunit 4	Hs.259599
233011_at	2.87909	ANXA1	Annexin A1	Hs.494173
233320_at	-2.02159	TCAM1	testicular cell adhesion molecule 1 homolog (mouse)	Hs.629177
233413_at	-2.17795			Hs.715681
233737_s_at	2.09246	LOC284561	hypothetical protein LOC284561	Hs.504540
234699_at	5.12204	RNASE7	ribonuclease, RNase A family, 7	Hs.525206
234700_s_at	4.17894	RNASE7	ribonuclease, RNase A family, 7	Hs.525206
234733_s_at	-2.21453	FANCM	Fanconi anemia, complementation group M	Hs.509229
234975_at	-2.03945	GSPT1	G1 to S phase transition 1	Hs.528780
234987_at	-4.05781			Hs.660221
234989_at	2.20093	NCRNA00084	non-protein coding RNA 84
235060_at	2.1519	LOC100190986	hypothetical LOC100190986	Hs.648439
235092_at	-2.37399			Hs.657445
235167_at	2.08731	LOC100190986	hypothetical LOC100190986	Hs.648439
235191_at	2.43983	LOC148189	Hypothetical LOC148189	Hs.565253
235272_at	-2.01722	SBSN	suprabasin	Hs.433484
235337_at	-2.19709			Hs.661546
235419_at	4.69465			Hs.658370
235457_at	-2.84571	MAML2	mastermind-like 2 (Drosophila)	Hs.428214
235497_at	-2.1432	LOC643837	hypothetical LOC643837	Hs.133183
235529_x_at	-2.23978			Hs.660221
235572_at	-2.22209	SPC24	SPC24, NDC80 kinetochore complex component, homolog (S. cerevisiae)	Hs.381225
235589_s_at	2.63876			Hs.658187
235592_at	2.01477			Hs.656129
235595_at	2.04557	ARHGEF2	Rho/rac guanine nucleotide exchange factor (GEF) 2	Hs.655209
235609_at	-2.47742			Hs.598759
235737_at	4.21164	TSLP	thymic stromal lymphopoietin	Hs.389874
235745_at	2.18363	ERN1	endoplasmic reticulum to nucleus signaling 1	Hs.700027
235801_at	-2.57251			Hs.426324
235848_x_at	-2.04934	ATL2	Atlastin GTPase 2	Hs.594950
235924_at	-2.83034			Hs.561511
235927_at	2.23836	XPO1	exportin 1 (CRM1 homolog, yeast)	Hs.370770
235964_x_at	-2.33745			Hs.660221
235965_at	3.75635			Hs.511979
236046_at	-2.02219	FLJ44896	FLJ44896 protein	Hs.711993
236208_at	-2.15153	MOCS2	molybdenum cofactor synthesis 2	Hs.163645
236219_at	-2.51664			Hs.667007
236231_at	-2.12181	ZNF271	zinc finger protein 271	Hs.718598
236462_at	2.20303			Hs.662266
236565_s_at	2.02734	LARP6	La ribonucleoprotein domain family, member 6	Hs.416755
236814_at	2.19236	MDM4	Mdm4 p53 binding protein homolog (mouse)	Hs.497492
237252_at	4.75011	THBD	thrombomodulin	Hs.2030
237411_at	2.63131	ADAMTS6	ADAM metallopeptidase with thrombospondin type 1 motif, 6	Hs.482291
237435_at	-2.64084			Hs.61596
237465_at	2.86174	USP53	ubiquitin specific peptidase 53	Hs.431081
237593_at	2.32353			Hs.667491
238015_at	-2.48739	C4orf46	chromosome 4 open reading frame 46	Hs.380920
238311_at	2.24355			Hs.668598
238430_x_at	3.41427	SLFN5	schlafen family member 5	Hs.709347
238431_at	-2.07638			Hs.593044
238468_at	-2.05609	TNRC6B	trinucleotide repeat containing 6B	Hs.372082
238520_at	-3.8546	TRERF1	transcriptional regulating factor 1	Hs.485392
238534_at	2.14851	LRRFIP1	Leucine rich repeat (in FLII) interacting protein 1	Hs.471779
238549_at	2.2291	CBFA2T2	core-binding factor, runt domain, alpha subunit 2; translocated to, 2	Hs.153934
238602_at	2.09725	DIS3L2	DIS3 mitotic control homolog (S. cerevisiae)-like 2	Hs.471637
238619_at	2.23559			Hs.662069
238632_at	-2.27197			Hs.103159
238886_at	2.12955	TMED10	transmembrane emp24-like trafficking protein 10 (yeast)	Hs.74137
238908_at	2.24394	CALU	Calumenin	Hs.718425
238964_at	-2.84161	FIGN	fidgetin	Hs.593650
239131_at	2.09021			Hs.686885
239252_at	-2.12707			Hs.656624
239253_at	-2.06438			Hs.499682
239258_at	2.17729			Hs.713163
239302_s_at	-2.22306			Hs.587092
239331_at	2.84765			Hs.658407
239381_at	-2.25628	KLK7	kallikrein-related peptidase 7	Hs.151254
239430_at	-2.23591	IGFL1	IGF-like family member 1	Hs.546554
239451_at	4.25804			Hs.658060
239503_at	-2.23035			Hs.554052
239571_at	2.35199			Hs.674250
239650_at	-2.10751	NAP5	Nck-associated protein 5	Hs.537329
239680_at	-3.51802			Hs.598880
239710_at	-3.64649	FIGN	fidgetin	Hs.593650
239715_at	2.00647			Hs.626022
239768_x_at	-2.08447			Hs.362343
239794_at	2.44934			Hs.661794
239834_at	-2.07744			Hs.657445
239872_at	4.54849			Hs.655382
239978_at	2.21671
240024_at	-2.02462	SEC14L2	SEC14-like 2 (S. cerevisiae)	Hs.335614
240038_at	3.31582			Hs.608694
240259_at	2.13316	FLRT2	Fibronectin leucine rich transmembrane protein 2	Hs.719261
240277_at	2.09112			Hs.606496
240383_at	2.10033	UBE2D3	ubiquitin-conjugating enzyme E2D 3 (UBC4/5 homolog, yeast)	Hs.518773
240449_at	-2.08273	ZNF341	zinc finger protein 341	Hs.516989
240983_s_at	2.14399	CARS	cysteinyl-tRNA synthetase	Hs.274873
240991_at	4.67639			Hs.660557
241418_at	2.06318	LOC344887	similar to hCG2041270
241773_at	2.664			Hs.659096
241775_at	2.15298			Hs.662113
241893_at	2.97114			Hs.655355
241905_at	2.36327	PIK3C2A	Phosphoinositide-3-kinase, class 2, alpha polypeptide	Hs.175343
241912_at	-2.13707	ZNF814	zinc finger protein 814	Hs.634143
242014_at	2.22117			Hs.685389
242068_at	2.02739			Hs.603603
242110_at	2.66269			Hs.676887
242153_at	2.2139			Hs.654971
242310_at	2.04259			Hs.655522
242486_at	-2.05234			Hs.678735
242509_at	2.21994
242538_at	-2.0602	TFDP1	Transcription factor Dp-1	Hs.79353
242663_at	2.1843	LOC148189	Hypothetical LOC148189	Hs.565253
242693_at	2.12596			Hs.624173
242710_at	2.61686			Hs.661310
242725_at	2.96195			Hs.657777
242787_at	-2.47795			Hs.665719
242828_at	-3.44569	FIGN	fidgetin	Hs.593650
242890_at	-2.4887			Hs.658935
242963_at	2.27607	SGMS2	sphingomyelin synthase 2	Hs.595423
242979_at	-2.25824	IRS1	insulin receptor substrate 1	Hs.471508
242993_at	2.02115			Hs.661716
243299_at	2.35108	VRK2	Vaccinia related kinase 2	Hs.666703
243524_at	2.0038			Hs.657629
243543_at	2.16534			Hs.655159
243631_at	2.27291	LOC727815	hypothetical LOC727815	Hs.659894
243816_at	2.00185	ZNF70	Zinc finger protein 70	Hs.382874 /// Hs.547601
243861_at	3.38835			Hs.659248
243999_at	2.61947	SLFN5	schlafen family member 5	Hs.709347
244026_at	2.15752			Hs.604381
244033_at	-2.17257	C14orf145	chromosome 14 open reading frame 145	Hs.162889
244070_at	2.33053	SYNE1	spectrin repeat containing, nuclear envelope 1	Hs.12967
244075_at	2.46112			Hs.380900
244356_at	2.22396			Hs.665417
244640_at	-2.25708	ZNF850P	zinc finger protein 850 pseudogene	Hs.406307
244700_at	2.81566	SEC61B	Sec61 beta subunit	Hs.191887
244749_at	-2.0207			Hs.659259
1552472_a_at	2.09646	ACAP2	ArfGAP with coiled-coil, ankyrin repeat and PH domains 2	Hs.593373
1552546_a_at	-2.21637	LETM2	leucine zipper-EF-hand containing transmembrane protein 2	Hs.696457
1552619_a_at	-2.9161	ANLN	anillin, actin binding protein	Hs.62180
1552928_s_at	2.40148	MAP3K7IP3	mitogen-activated protein kinase kinase kinase 7 interacting protein 3	Hs.188256
1553055_a_at	2.88256	SLFN5	schlafen family member 5	Hs.709347
1553111_a_at	-2.60068	KBTBD6	kelch repeat and BTB (POZ) domain containing 6	Hs.534040
1553269_at	-2.88239	ZNF718	zinc finger protein 718	Hs.636638
1553581_s_at	2.20642	SFRS12IP1	SFRS12-interacting protein 1	Hs.69504
1553736_at	2.00992	ZFC3H1	zinc finger, C3H1-type containing	Hs.527874
1553982_a_at	-3.28195	RAB7B	RAB7B, member RAS oncogene family	Hs.534612
1554007_at	-2.69541			Hs.166348
1554008_at	2.37124	OSMR	oncostatin M receptor	Hs.120658
1554014_at	2.18522	CHD2	chromodomain helicase DNA binding protein 2	Hs.220864
1554095_at	2.11793	RBM33	RNA binding motif protein 33	Hs.591815
1554131_at	2.39008	KIAA1128	KIAA1128	Hs.461988
1554132_a_at	2.93847	KIAA1128	KIAA1128	Hs.461988
1554241_at	2.34617	COCH	coagulation factor C homolog, cochlin (Limulus polyphemus)	Hs.21016
1554271_a_at	-2.09463	CENPL	centromere protein L	Hs.531856
1554293_at	3.25379	TTBK2	tau tubulin kinase 2	Hs.659846
1554294_s_at	2.10418	TTBK2	tau tubulin kinase 2	Hs.659846
1554295_x_at	2.73742	TTBK2	tau tubulin kinase 2	Hs.659846
1554309_at	5.61205	EIF4G3	eukaryotic translation initiation factor 4 gamma, 3	Hs.467084
1554462_a_at	8.39185	DNAJB9	DnaJ (Hsp40) homolog, subfamily B, member 9	Hs.6790
1554476_x_at	2.17974	ZNF808	zinc finger protein 808	Hs.235167
1554779_s_at	3.33961	PHLDB2	pleckstrin homology-like domain, family B, member 2	Hs.477114
1554912_at	2.14846	FAM62C	family with sequence similarity 62 (C2 domain containing), member C	Hs.477711
1554997_a_at	12.5311	PTGS2	prostaglandin-endoperoxide synthase 2 (prostaglandin G/H synthase and cyclooxygenase)	Hs.196384
1555137_a_at	2.20651	FGD6	FYVE, RhoGEF and PH domain containing 6	Hs.506381
1555167_s_at	2.24228	NAMPT	nicotinamide phosphoribosyltransferase	Hs.489615
1555355_a_at	2.45843	ETS1	v-ets erythroblastosis virus E26 oncogene homolog 1 (avian)	Hs.369438
1555639_a_at	-2.12056	RBM14	RNA binding motif protein 14
1555772_a_at	-2.68141	CDC25A	cell division cycle 25 homolog A (S. pombe)	Hs.437705
1555788_a_at	5.8038	TRIB3	tribbles homolog 3 (Drosophila)	Hs.516826
1555950_a_at	4.06352	CD55	CD55 molecule, decay accelerating factor for complement (Cromer blood group)	Hs.126517
1556060_a_at	-2.20484	ZNF451	zinc finger protein 451	Hs.485628
1556654_at	2.14964			Hs.345028
1556730_at	2.01472	LOC652993	hypothetical LOC652993	Hs.585591
1557078_at	2.44999	SLFN5	schlafen family member 5	Hs.709347
1557094_at	-3.2815	LOC653110	hypothetical LOC653110
1557217_a_at	-2.36447	FANCB	Fanconi anemia, complementation group B	Hs.554740
1557257_at	3.37227	BCL10	B-cell CLL/lymphoma 10	Hs.193516
1557285_at	3.19032	AREGB	Amphiregulin B	Hs.645475
1557309_at	2.03615	DENND1B	DENN/MADD domain containing 1B	Hs.657779
1557353_at	2.16625			Hs.593781
1557636_a_at	8.71078	C7orf57	chromosome 7 open reading frame 57	Hs.258357
1557828_a_at	2.03415	C5orf28	Chromosome 5 open reading frame 28	Hs.558531
1558027_s_at	2.01002	PRKAB2	protein kinase, AMP-activated, beta 2 non-catalytic subunit	Hs.50732
1558080_s_at	2.47738	DNAJC3	DnaJ (Hsp40) homolog, subfamily C, member 3	Hs.59214
1558305_at	2.10272	GIGYF2	GRB10 interacting GYF protein 2	Hs.565319
1558678_s_at	4.54787	MALAT1	metastasis associated lung adenocarcinoma transcript 1 (non-protein coding)	Hs.642877
1558738_at	2.06001	NOL3	Nucleolar protein 3 (apoptosis repressor with CARD domain)	Hs.513667
1558924_s_at	2.43204	CLIP1	CAP-GLY domain containing linker protein 1	Hs.524809
1559883_s_at	-2.52643	SAMHD1	SAM domain and HD domain 1	Hs.580681
1560297_at	2.23614			Hs.684499
1560622_at	2.27533			Hs.664322
1560739_a_at	2.04477			Hs.663724
1567107_s_at	2.32722	TPM4	tropomyosin 4	Hs.631618
1566901_at	2.54119	TGIF1	TGFB-induced factor homeobox 1	Hs.373550
1568932_at	-2.42733			Hs.582552
1569380_a_at	2.01106			Hs.675810
1569583_at	2.87127	EREG	epiregulin	Hs.115263
1569617_at	2.48897	OSBP2	Oxysterol binding protein 2	Hs.517546
1569904_x_at	2.04711			Hs.684372
