# Supplementary material for: Gene Expression Profiling of Human Vaginal Cells In Vitro Discriminates Compounds with Pro-Inflammatory and Mucosa-Altering Properties: Novel Biomarkers for Preclinical Testing of HIV Microbicide Candidates
Source: PLoS One. 2015 Jun 8;10(6):e0128557. doi: 10.1371/journal.pone.0128557 (PMC4459878; doi:10.1371/journal.pone.0128557)
Supplement: S7 Table — (XLSX) [file pone.0128557.s007.xlsx]

## Sheet: HEC
Supplementary Table 7
Probesets significantly deregulated in VK-2 cells by HEC
Probe Set ID	Fold change HEC/GM	Gene Symbol	Gene Title	UniGene ID
AFFX-HUMISGF3A/M97935_5_at	2.00575	STAT1	signal transducer and activator of transcription 1, 91kDa	Hs.715518
AFFX-HUMRGE/M10098_3_at	2.25214
201289_at	-2.0791	CYR61	cysteine-rich, angiogenic inducer, 61	Hs.8867
201601_x_at	2.5451	IFITM1	interferon induced transmembrane protein 1 (9-27)	Hs.458414
202086_at	2.54419	MX1	myxovirus (influenza virus) resistance 1, interferon-inducible protein p78 (mouse)	Hs.517307
202411_at	2.69954	IFI27	interferon, alpha-inducible protein 27	Hs.532634
202935_s_at	-2.29004	SOX9	SRY (sex determining region Y)-box 9	Hs.647409
203153_at	2.26931	IFIT1	interferon-induced protein with tetratricopeptide repeats 1	Hs.20315
203276_at	-2.40216	LMNB1	lamin B1	Hs.89497
203535_at	-2.23058	S100A9	S100 calcium binding protein A9	Hs.112405
203691_at	-2.02211	PI3	peptidase inhibitor 3, skin-derived	Hs.112341
204237_at	-2.03311	GULP1	GULP, engulfment adaptor PTB domain containing 1	Hs.470887
204415_at	2.51584	IFI6	interferon, alpha-inducible protein 6	Hs.523847
204439_at	2.31474	IFI44L	interferon-induced protein 44-like	Hs.389724
204475_at	3.32134	MMP1	matrix metallopeptidase 1 (interstitial collagenase)	Hs.83169
204733_at	-2.03557	KLK6	kallikrein-related peptidase 6	Hs.79361
205047_s_at	2.07742	ASNS	asparagine synthetase	Hs.489207
205220_at	-2.3854	NIACR2	niacin receptor 2	Hs.458425
205483_s_at	2.36174	ISG15	ISG15 ubiquitin-like modifier	Hs.458485
205778_at	-2.31661	KLK7	kallikrein-related peptidase 7	Hs.151254
205863_at	-2.43609	S100A12	S100 calcium binding protein A12	Hs.19413
205900_at	-2.27227	KRT1	keratin 1	Hs.80828
205916_at	-3.95266	S100A7	S100 calcium binding protein A7	Hs.112408
206115_at	-2.41146	EGR3	early growth response 3	Hs.534313
206504_at	-2.18629	CYP24A1	cytochrome P450, family 24, subfamily A, polypeptide 1	Hs.89663
206642_at	-2.40873	DSG1	desmoglein 1	Hs.2633
206953_s_at	-2.85748	LPHN2	latrophilin 2	Hs.24212
207655_s_at	-2.04245	BLNK	B-cell linker	Hs.665244
207761_s_at	-2.01774	METTL7A	methyltransferase like 7A	Hs.716437
207935_s_at	-3.17915	KRT13	keratin 13	Hs.654550
209101_at	-2.78254	CTGF	connective tissue growth factor	Hs.591346
209969_s_at	2.37707	STAT1	signal transducer and activator of transcription 1, 91kDa	Hs.715518
210095_s_at	-2.61834	IGFBP3	insulin-like growth factor binding protein 3	Hs.450230
210163_at	2.02587	CXCL11	chemokine (C-X-C motif) ligand 11	Hs.632592
210764_s_at	-2.1487	CYR61	cysteine-rich, angiogenic inducer, 61	Hs.8867
210861_s_at	2.47003	WISP3	WNT1 inducible signaling pathway protein 3	Hs.558428
211122_s_at	2.00798	CXCL11	chemokine (C-X-C motif) ligand 11	Hs.632592
211597_s_at	-2.32681	HOPX	HOP homeobox	Hs.654864
211909_x_at	2.2522	PTGER3	prostaglandin E receptor 3 (subtype EP3)	Hs.445000
212143_s_at	-2.44502	IGFBP3	insulin-like growth factor binding protein 3	Hs.450230
212445_s_at	-2.71482	NEDD4L	neural precursor cell expressed, developmentally down-regulated 4-like	Hs.185677
213240_s_at	-2.46111	KRT4	keratin 4	Hs.654610
213293_s_at	2.04689	TRIM22	tripartite motif-containing 22	Hs.501778
213796_at	-2.13249	SPRR1A	small proline-rich protein 1A	Hs.46320
214022_s_at	2.9208	IFITM1	interferon induced transmembrane protein 1 (9-27)	Hs.458414
215729_s_at	-2.03678	VGLL1	vestigial like 1 (Drosophila)	Hs.496843
218002_s_at	-2.07222	CXCL14	chemokine (C-X-C motif) ligand 14	Hs.483444
218330_s_at	-2.02082	NAV2	neuron navigator 2	Hs.502116
218986_s_at	2.32828	DDX60	DEAD (Asp-Glu-Ala-Asp) box polypeptide 60	Hs.591710
218990_s_at	-2.3276	SPRR3	small proline-rich protein 3	Hs.139322
219529_at	-2.0999	CLIC3	chloride intracellular channel 3	Hs.64746
219995_s_at	-2.00066	ZNF750	zinc finger protein 750	Hs.653124
220620_at	-2.09458	CRCT1	cysteine-rich C-terminal 1	Hs.110196
220892_s_at	2.10312	PSAT1	phosphoserine aminotransferase 1	Hs.494261
221563_at	-2.02273	DUSP10	dual specificity phosphatase 10	Hs.497822
41469_at	-2.20577	PI3	peptidase inhibitor 3, skin-derived	Hs.112341
222484_s_at	-2.24601	CXCL14	chemokine (C-X-C motif) ligand 14	Hs.483444
224567_x_at	2.07518	MALAT1	metastasis associated lung adenocarcinoma transcript 1 (non-protein coding)	Hs.642877
224726_at	-2.13776	MIB1	mindbomb homolog 1 (Drosophila)	Hs.140903
225768_at	-3.47337	NR1D2	nuclear receptor subfamily 1, group D, member 2	Hs.37288
226069_at	-2.20255	PRICKLE1	prickle homolog 1 (Drosophila)	Hs.524348
226237_at	-3.04966			Hs.718575
226675_s_at	2.38169	MALAT1	metastasis associated lung adenocarcinoma transcript 1 (non-protein coding)	Hs.642877
226974_at	-2.25053	NEDD4L	neural precursor cell expressed, developmentally down-regulated 4-like	Hs.185677
229778_at	2.07087	C12orf39	chromosome 12 open reading frame 39	Hs.130692
230835_at	-3.87218	KRTDAP	keratinocyte differentiation-associated protein	Hs.112457
231148_at	-2.08651	IGFL2	IGF-like family member 2	Hs.99376
231202_at	2.6033	ALDH1L2	Aldehyde dehydrogenase 1 family, member L2	Hs.42572
231735_s_at	2.44898	MALAT1	metastasis associated lung adenocarcinoma transcript 1 (non-protein coding)	Hs.642877
231849_at	-2.83387	KRT80	keratin 80	Hs.140978
234756_at	2.31993	CACNG8	calcium channel, voltage-dependent, gamma subunit 8	Hs.631595
235272_at	-2.21536	SBSN	suprabasin	Hs.433484
236778_at	2.03986			Hs.662769
239131_at	2.2618			Hs.686885
239381_at	-2.54021	KLK7	kallikrein-related peptidase 7	Hs.151254
239392_s_at	-2.01322	POGK	pogo transposable element with KRAB domain	Hs.432752
239430_at	-2.60651	IGFL1	IGF-like family member 1	Hs.546554
1555673_at	-2.44103	KRTAP2-4	keratin associated protein 2-4	Hs.406714
1558678_s_at	2.47093	MALAT1	metastasis associated lung adenocarcinoma transcript 1 (non-protein coding)	Hs.642877
1565483_at	-2.09575	EGFR	epidermal growth factor receptor (erythroblastic leukemia viral (v-erb-b) oncogene homolog, avian)	Hs.488293
