# Supplementary material for: Gene Expression Profiling of Human Vaginal Cells In Vitro Discriminates Compounds with Pro-Inflammatory and Mucosa-Altering Properties: Novel Biomarkers for Preclinical Testing of HIV Microbicide Candidates
Source: PLoS One. 2015 Jun 8;10(6):e0128557. doi: 10.1371/journal.pone.0128557 (PMC4459878; doi:10.1371/journal.pone.0128557)
Supplement: S8 Table — (XLSX) [file pone.0128557.s008.xlsx]

## Sheet: CMC
Supplementary Table 8
Probesets significantly deregulated in VK-2 cells by CMC
Probe Set ID	Fold change CMC/GM	Gene Symbol	Gene Title	UniGene ID
AFFX-HUMRGE/M10098_5_at	2.39679
AFFX-HUMRGE/M10098_M_at	2.13365
AFFX-HUMRGE/M10098_3_at	2.29297
201426_s_at	-2.35449	VIM	vimentin	Hs.642813
202411_at	-2.05477	IFI27	interferon, alpha-inducible protein 27	Hs.532634
203980_at	2.27656	FABP4	fatty acid binding protein 4, adipocyte	Hs.391561
204439_at	-2.42832	IFI44L	interferon-induced protein 44-like	Hs.389724
207761_s_at	2.04027	METTL7A	methyltransferase like 7A	Hs.716437
213240_s_at	2.05545	KRT4	keratin 4	Hs.654610
213524_s_at	-2.20918	G0S2	G0/G1switch 2	Hs.432132
218002_s_at	2.84779	CXCL14	chemokine (C-X-C motif) ligand 14	Hs.483444
219895_at	2.11984	FAM70A	family with sequence similarity 70, member A	Hs.437563
219934_s_at	2.87786	SULT1E1	sulfotransferase family 1E, estrogen-preferring, member 1	Hs.479898
222484_s_at	2.85117	CXCL14	chemokine (C-X-C motif) ligand 14	Hs.483444
222940_at	3.34413	SULT1E1	sulfotransferase family 1E, estrogen-preferring, member 1	Hs.479898
226237_at	-2.25141			Hs.718575
227202_at	2.05111	CNTN1	Contactin 1	Hs.143434
228038_at	2.25547	SOX2	SRY (sex determining region Y)-box 2	Hs.518438
228956_at	-2.35107	UGT8	UDP glycosyltransferase 8	Hs.144197
229290_at	2.07237	DAPL1	death associated protein-like 1	Hs.59761
