# Supplementary material for: Gene Expression Profiling of Human Vaginal Cells In Vitro Discriminates Compounds with Pro-Inflammatory and Mucosa-Altering Properties: Novel Biomarkers for Preclinical Testing of HIV Microbicide Candidates
Source: PLoS One. 2015 Jun 8;10(6):e0128557. doi: 10.1371/journal.pone.0128557 (PMC4459878; doi:10.1371/journal.pone.0128557)
Supplement: S9 Table — (XLSX) [file pone.0128557.s009.xlsx]

## Sheet: TLR-L
Supplementary Table 9
Common probesets significantly deregulated in VK-2 cells by TLR ligands
Probe Set ID	PAM/GM Fold change	MALP2/GM Fold change	IMQ/GM Fold change	Gene Symbol	Gene Title	UniGene ID
201041_s_at	2.23723	2.51153	6.23488	DUSP1	dual specificity phosphatase 1	Hs.171695
201860_s_at	2.92942	2.11729	2.18102	PLAT	plasminogen activator, tissue	Hs.491582
202085_at	2.01273	3.3217	2.63341	TJP2	tight junction protein 2 (zona occludens 2)	Hs.50382
202270_at	4.73043	6.61756	2.35111	GBP1	guanylate binding protein 1, interferon-inducible, 67kDa	Hs.62661
202643_s_at	5.26237	9.41345	5.83554	TNFAIP3	tumor necrosis factor, alpha-induced protein 3	Hs.211600
202644_s_at	3.86417	7.71959	4.6683	TNFAIP3	tumor necrosis factor, alpha-induced protein 3	Hs.211600
202843_at	2.0433	2.43617	14.4389	DNAJB9	DnaJ (Hsp40) homolog, subfamily B, member 9	Hs.6790
202859_x_at	16.4227	32.7752	16.0702	IL8	interleukin 8	Hs.624
203021_at	2.03229	2.35922	2.07773	SLPI	secretory leukocyte peptidase inhibitor	Hs.517070
203535_at	4.98821	3.20134	2.01252	S100A9	S100 calcium binding protein A9	Hs.112405
203691_at	4.76509	4.4784	3.08444	PI3	peptidase inhibitor 3, skin-derived	Hs.112341
204224_s_at	2.4522	3.91232	3.23946	GCH1	GTP cyclohydrolase 1	Hs.86724
204351_at	3.93484	2.36256	4.79582	S100P	S100 calcium binding protein P	Hs.2962
204421_s_at	2.4303	2.12473	2.47339	FGF2	fibroblast growth factor 2 (basic)	Hs.284244
204470_at	7.39359	27.2544	2.77672	CXCL1	chemokine (C-X-C motif) ligand 1 (melanoma growth stimulating activity, alpha)	Hs.789
204475_at	2.32876	3.4283	12.0944	MMP1	matrix metallopeptidase 1 (interstitial collagenase)	Hs.83169
204614_at	3.15877	3.74933	3.56732	SERPINB2	serpin peptidase inhibitor, clade B (ovalbumin), member 2	Hs.594481
204748_at	2.97239	7.30292	7.15342	PTGS2	prostaglandin-endoperoxide synthase 2 (prostaglandin G/H synthase and cyclooxygenase)	Hs.196384
204751_x_at	2.81484	2.34979	2.15287	DSC2	desmocollin 2	Hs.95612
204924_at	2.50253	3.97831	2.13408	TLR2	toll-like receptor 2	Hs.519033
204926_at	2.73473	5.14815	4.5628	INHBA	inhibin, beta A	Hs.583348
205122_at	2.52341	3.13088	4.58627	TMEFF1	transmembrane protein with EGF-like and two follistatin-like domains 1	Hs.598100
205220_at	3.60653	3.51711	2.75811	NIACR2	niacin receptor 2	Hs.458425
205403_at	3.96085	23.2269	10.651	IL1R2	interleukin 1 receptor, type II	Hs.25333
205470_s_at	2.62844	2.03001	2.03001	KLK11	kallikrein-related peptidase 11	Hs.57771
205476_at	19.0223	22.2302	22.8286	CCL20	chemokine (C-C motif) ligand 20	Hs.75498
205680_at	3.44334	13.2682	12.6222	MMP10	matrix metallopeptidase 10 (stromelysin 2)	Hs.2258
205681_at	20.9235	48.3226	5.42563	BCL2A1	BCL2-related protein A1	Hs.227817
205863_at	11.8341	5.07159	4.39193	S100A12	S100 calcium binding protein A12	Hs.19413
205900_at	6.56023	2.52481	4.72076	KRT1	keratin 1	Hs.80828
205916_at	8.69108	4.40266	2.80481	S100A7	S100 calcium binding protein A7	Hs.112408
206193_s_at	5.05584	2.68195	2.98463	CDSN	corneodesmosin	Hs.556031
206400_at	2.55469	2.02195	2.13307	LGALS7 /// LGALS7B	lectin, galactoside-binding, soluble, 7 /// lectin, galactoside-binding, soluble, 7B	Hs.707031
206642_at	6.38238	2.50635	3.74019	DSG1	desmoglein 1	Hs.2633
206969_at	3.39126	20.0087	15.4057	KRT34	keratin 34	Hs.296942
207065_at	4.33391	5.53645	2.3493	KRT75	keratin 75	Hs.697046
207196_s_at	2.93787	3.73318	2.31282	TNIP1	TNFAIP3 interacting protein 1	Hs.355141
207720_at	5.81154	2.23261	4.31495	LOR	loricrin	Hs.251680
207850_at	2.70072	8.91019	11.5488	CXCL3	chemokine (C-X-C motif) ligand 3	Hs.89690
208539_x_at	9.86151	14.3967	4.80994	SPRR2B	small proline-rich protein 2B	Hs.568239
209406_at	-2.09034	-3.90616	-2.86431	BAG2	BCL2-associated athanogene 2	Hs.719303
209774_x_at	5.5374	7.93779	9.88616	CXCL2	chemokine (C-X-C motif) ligand 2	Hs.75765
209821_at	4.39838	14.3783	3.95214	IL33	interleukin 33	Hs.348390
209939_x_at	2.11668	3.43824	2.12157	CFLAR	CASP8 and FADD-like apoptosis regulator	Hs.390736
210004_at	30.3573	38.3107	22.2353	OLR1	oxidized low density lipoprotein (lectin-like) receptor 1	Hs.412484
210095_s_at	2.33584	3.42444	2.04918	IGFBP3	insulin-like growth factor binding protein 3	Hs.450230
210413_x_at	4.7144	2.79849	2.14977	SERPINB3 /// SERPINB4	serpin peptidase inhibitor, clade B (ovalbumin), member 3 /// serpin peptidase inhibitor, clade B (ovalbumin), member 4	Hs.123035
210511_s_at	2.85504	5.06311	4.84117	INHBA	inhibin, beta A	Hs.583348
210538_s_at	4.49337	4.6649	2.71529	BIRC3	baculoviral IAP repeat-containing 3	Hs.127799
210873_x_at	9.36612	23.599	8.15983	APOBEC3A	apolipoprotein B mRNA editing enzyme, catalytic polypeptide-like 3A	Hs.348983
211317_s_at	2.07084	3.30078	8.82086	CFLAR	CASP8 and FADD-like apoptosis regulator	Hs.390736
211372_s_at	2.96874	17.6374	7.70151	IL1R2	interleukin 1 receptor, type II	Hs.25333
211506_s_at	15.4449	40.2236	7.39827	IL8	interleukin 8	Hs.624
211597_s_at	3.04459	2.23749	3.24271	HOPX	HOP homeobox	Hs.654864
211906_s_at	17.9659	9.78095	2.46948	SERPINB4	serpin peptidase inhibitor, clade B (ovalbumin), member 4	Hs.123035
212657_s_at	3.46655	5.57229	3.21031	IL1RN	interleukin 1 receptor antagonist	Hs.81134
212659_s_at	3.25216	5.4507	2.15253	IL1RN	interleukin 1 receptor antagonist	Hs.81134
213142_x_at	2.04494	2.92343	2.07974	PION	pigeon homolog (Drosophila)	Hs.186649
213524_s_at	2.83131	4.14309	4.21233	G0S2	G0/G1switch 2	Hs.432132
213796_at	5.96324	4.23458	2.69855	SPRR1A	small proline-rich protein 1A	Hs.46320
214930_at	-2.52859	-2.03717	-2.55448	SLITRK5	SLIT and NTRK-like family, member 5	Hs.591208
215223_s_at	4.28503	5.72996	2.3562	SOD2	superoxide dismutase 2, mitochondrial	Hs.487046
215465_at	4.41638	2.54015	3.00119	ABCA12	ATP-binding cassette, sub-family A (ABC1), member 12	Hs.134585
215808_at	2.10684	3.10988	2.88342	KLK10	kallikrein-related peptidase 10	Hs.275464
216244_at	3.88065	6.06554	2.00199	IL1RN	interleukin 1 receptor antagonist	Hs.81134
216841_s_at	4.08115	5.00035	2.53084	SOD2	superoxide dismutase 2, mitochondrial	Hs.487046
218182_s_at	2.79796	6.28892	5.39547	CLDN1	claudin 1	Hs.439060
218559_s_at	4.2765	5.04888	7.13089	MAFB	v-maf musculoaponeurotic fibrosarcoma oncogene homolog B (avian)	Hs.169487
218963_s_at	3.54499	2.55255	3.51805	KRT23	keratin 23 (histone deacetylase inducible)	Hs.9029
218995_s_at	2.24015	7.37621	5.65355	EDN1	endothelin 1	Hs.511899
219554_at	2.10556	2.65218	2.30369	RHCG	Rh family, C glycoprotein	Hs.459284
219795_at	14.7575	12.4476	3.77005	SLC6A14	solute carrier family 6 (amino acid transporter), member 14	Hs.522109
220620_at	8.67706	9.75938	12.2988	CRCT1	cysteine-rich C-terminal 1	Hs.110196
221667_s_at	2.43293	2.05858	5.2404	HSPB8	heat shock 22kDa protein 8	Hs.400095
221903_s_at	3.04518	2.4135	4.56973	CYLD	cylindromatosis (turban tumor syndrome)	Hs.578973
222150_s_at	2.06875	3.03186	2.15295	PION	pigeon homolog (Drosophila)	Hs.186649
41469_at	4.68682	4.23008	2.95701	PI3	peptidase inhibitor 3, skin-derived	Hs.112341
222549_at	4.30483	10.5123	7.14172	CLDN1	claudin 1	Hs.439060
222670_s_at	2.13738	2.19984	2.77321	MAFB	v-maf musculoaponeurotic fibrosarcoma oncogene homolog B (avian)	Hs.169487
222717_at	-3.06426	-3.9634	-4.4163	SDPR	serum deprivation response (phosphatidylserine binding protein)	Hs.26530
222802_at	2.55293	9.69077	8.6976	EDN1	endothelin 1	Hs.511899
223204_at	-2.05623	-2.16293	-2.12343	C4orf18	chromosome 4 open reading frame 18	Hs.567498
223218_s_at	3.61209	4.83786	3.12037	NFKBIZ	nuclear factor of kappa light polypeptide gene enhancer in B-cells inhibitor, zeta	Hs.319171
223484_at	10.6532	19.0921	3.63596	C15orf48	chromosome 15 open reading frame 48	Hs.112242
224093_at	2.32046	9.85558	5.55266	IFNK	interferon, kappa	Hs.591083
224328_s_at	9.9905	8.55592	8.08424	LCE3D	late cornified envelope 3D	Hs.244349
224329_s_at	5.38446	3.32702	3.70704	CNFN	cornifelin	Hs.148590
225142_at	2.02187	3.43969	5.95524	JHDM1D	jumonji C domain containing histone demethylase 1 homolog D (S. cerevisiae)	Hs.308710
225987_at	6.90735	5.00991	2.90972	STEAP4	STEAP family member 4	Hs.521008
226237_at	-2.2175	-4.15382	-2.33428			Hs.718575
226560_at	7.02849	5.02797	2.97893			Hs.210043
226817_at	2.09199	2.17303	2.29452	DSC2	desmocollin 2	Hs.95612
227140_at	2.02634	2.90188	2.78956			Hs.28792
228038_at	-2.07861	-2.30668	-5.2651	SOX2	SRY (sex determining region Y)-box 2	Hs.518438
228964_at	2.34853	5.48665	6.3605	PRDM1	PR domain containing 1, with ZNF domain	Hs.436023
230835_at	5.43853	2.69933	3.14584	KRTDAP	keratinocyte differentiation-associated protein	Hs.112457
231577_s_at	4.2711	7.73329	2.06773	GBP1	guanylate binding protein 1, interferon-inducible, 67kDa	Hs.62661
231929_at	2.21488	5.43723	3.89204	IKZF2	IKAROS family zinc finger 2 (Helios)	Hs.604950
232082_x_at	6.97973	8.75929	3.0468	SPRR3	small proline-rich protein 3	Hs.139322
232176_at	-2.32326	-3.29706	-3.18594	SLITRK6	SLIT and NTRK-like family, member 6	Hs.525105
232481_s_at	-2.11368	-3.1854	-2.82126	SLITRK6	SLIT and NTRK-like family, member 6	Hs.525105
233002_at	2.48303	2.60764	2.06909	PPP4R4	protein phosphatase 4, regulatory subunit 4	Hs.259599
235272_at	5.24476	4.08232	2.95595	SBSN	suprabasin	Hs.433484
235737_at	2.88755	3.07943	3.73544	TSLP	thymic stromal lymphopoietin	Hs.389874
235976_at	-3.06388	-3.77575	-3.92615	SLITRK6	SLIT and NTRK-like family, member 6	Hs.525105
236119_s_at	4.76363	3.89163	2.93206	SPRR2G	small proline-rich protein 2G	Hs.490253
237732_at	8.1867	4.07578	4.34609			Hs.135098
238567_at	4.40183	3.43406	2.04088	SGPP2	sphingosine-1-phosphate phosphotase 2	Hs.591604
238825_at	2.39735	2.89219	6.94831	ACRC	acidic repeat containing	Hs.135167
242204_at	4.99723	7.29285	2.43852	WFDC5	WAP four-disulfide core domain 5	Hs.375031
243871_at	8.5122	11.4618	4.73626	LOC100130476	Similar to hCG2036711	Hs.598050
1553973_a_at	5.51433	18.3303	3.54083	SPINK6	serine peptidase inhibitor, Kazal type 6	Hs.334274
1554997_a_at	3.45067	7.4917	7.06851	PTGS2	prostaglandin-endoperoxide synthase 2 (prostaglandin G/H synthase and cyclooxygenase)	Hs.196384
1555673_at	2.25625	5.30883	3.91539	KRTAP2-4	keratin associated protein 2-4	Hs.406714
1558142_at	-2.03247	-2.54075	-2.7225	TNRC6B	trinucleotide repeat containing 6B	Hs.372082
1566342_at	4.74113	3.9195	2.16392	SOD2	Superoxide dismutase 2, mitochondrial	Hs.487046
